# Supplementary material for: Inactivity of Stat3 in sensory and non-sensory cells of the mature cochlea
Source: Front Mol Neurosci. 2024 Oct 14;17:1455136. doi: 10.3389/fnmol.2024.1455136 (PMC11513353; doi:10.3389/fnmol.2024.1455136)
Supplement: Supplementary file 2 [file Data_Sheet_2.ZIP]

Archive with 1 entries (1 files):
- Table S2.SequencingData-MetascapeEnrichment.xlsx
