# Supplementary material for: Inactivity of Stat3 in sensory and non-sensory cells of the mature cochlea
Source: Front Mol Neurosci. 2024 Oct 14;17:1455136. doi: 10.3389/fnmol.2024.1455136 (PMC11513353; doi:10.3389/fnmol.2024.1455136)
Supplement: Supplementary file 2 [file Data_Sheet_2.ZIP › Table S2.SequencingData-MetascapeEnrichment.xlsx]

## Sheet: Table Guide
Inactivity of Stat3 in sensory and non-sensory cells of the mature cochlea
Bieniussa L1, Stolte C1, Arampatzi P2, Engert J1, Völker J1, Hagen R1, Hackenberg S1, Rak K1*
1 Department of Oto-Rhino-Laryngology, University Hospital, Würzburg, Germany
2Rudolf Virchow Center, Core Unit Sysmed, University Hospital, Würzburg, Germany
* Correspondence:
Kristen Rak, Rak_K@ukw.de
Keywords: Stat3, Cochlea, Outer Hair cells, Supporting cells, Organ of Corti, Inflammation, Hearing impairment.
Table #	name	explanation
Table1	p-adj<0,05, log2fold (1)	Upregulated genes ofStat3 ΔOHC according log2fold (1), p<0.05
Table2	p-adj<0.05, log2fold (1) Enrichment	Enrichment of upregulated genes of Stat3 ΔOHC with Metascape. "Summary"GO included more GO, which belongs to the same enrichment.
Table3	p-adj<0.05, log2fold (-1)	Downregulated genes of Stat3 ΔOHC according log2fold(-1), p<0.05
Table4	p-adj<0.05, log2fold (-1) Enrichment	Enrichment of downregulated genes of Stat3 ΔOHC with Metascape. "Summary"GO included more GO, which belongs to the same enrichment.

## Sheet: p<0.05, log2fold(1)
Chr	Start	End	Strand	Combined_exon_length	ID	gene	gene_biotype	GeneID	description	control #1	control #2	control #3	control #4	Stat3 ΔOHC #1	Stat3 ΔOHC #2	Stat3 ΔOHC #3	control #1 normalized	control #2 normalized	control #3 normalized	control #4 normalized	Stat3 ΔOHC #1 normalized	Stat3 ΔOHC #2 normalized	Stat3 ΔOHC #3 normalized	baseMean	log2FoldChange	lfcSE	stat	pvalue	padj
NC_000072.7	113720792	114019574	-	12835	gene-Atp2b2	Atp2b2	protein_coding	11941	ATPase%2C Ca%2B%2B transporting%2C plasma membrane 2	560	420	670	271	1931	1888	926	490.507	542.885	568.581	573.99	1630.03	1247.53	1102.68	864.345	1.26733	0.251993	5.02923	4.9245e-07	0.000372908
NC_000070.7	136617112	136620242	-	1122	gene-C1qc	C1qc	protein_coding	12262	complement component 1%2C q subcomponent%2C C chain	138	88	119	54	395	663	373	120.875	113.747	100.987	114.374	333.435	438.091	444.17	286.77	1.80702	0.316237	5.71414	1.10259e-08	1.94819e-05
NC_000077.7	81936538	81938351	+	801	gene-Ccl7	Ccl7	protein_coding	20306	chemokine %28C-C motif%29 ligand 7	3	0	0	0	3	54	24	2.62772	0	0	0	2.53242	35.6816	28.5793	15.9984	3.13843	0.926242	3.38835	0.000703151	0.0355821
NC_000077.7	83463743	83469462	-	3008	gene-Ccl9	Ccl9	protein_coding	20308	chemokine %28C-C motif%29 ligand 9	6	1	15	0	35	71	49	5.25543	1.29258	12.7294	0	29.5449	46.9147	58.3494	25.797	2.58536	0.767344	3.36923	0.000753787	0.0368654
NC_000075.7	123762163	123768729	-	2831	gene-Ccr1	Ccr1	protein_coding	12768	chemokine %28C-C motif%29 receptor 1	15	9	28	11	159	162	26	13.1386	11.6333	23.7616	23.2985	134.218	107.045	30.9609	48.2575	2.1567	0.573137	3.76298	0.000167904	0.0141273
NC_000084.7	60936921	60945724	+	1415	gene-Cd74	Cd74	protein_coding	16149	CD74 antigen %28invariant polypeptide of major histocompatibility complex%2C class II antigen-associated%29	475	474	453	98	1058	2754	1033	416.055	612.685	384.429	207.568	893.099	1819.76	1230.1	944.483	1.64086	0.37213	4.40936	1.03677e-05	0.0025862
NC_000067.7	171667261	171718285	+	6578	gene-Cd84	Cd84	protein_coding	12523	CD84 antigen	88	46	63	47	154	227	270	77.0797	59.4588	53.4636	99.548	129.997	149.995	321.517	124.897	1.41491	0.417438	3.38952	0.000700163	0.0355362
NC_000068.8	167530835	167532352	+	1518	gene-Cebpb	Cebpb	protein_coding	12608	CCAAT/enhancer binding protein %28C/EBP%29%2C beta	95	80	91	57	175	523	181	83.211	103.407	77.2252	120.728	147.724	345.583	215.535	159.043	1.26109	0.388659	3.24473	0.00117561	0.0476587
NC_000070.7	141111922	141126017	-	2455	gene-Clcnka	Clcnka	protein_coding	12733	chloride channel%2C voltage-sensitive Ka	72	24	93	23	189	171	196	63.0652	31.022	78.9224	48.715	159.542	112.992	233.397	119.807	1.51298	0.455173	3.32397	0.000887444	0.0404655
NC_000072.7	123239066	123252227	+	1336	gene-Clec4d	Clec4d	protein_coding	17474	C-type lectin domain family 4%2C member d	0	0	0	0	1	59	67	0	0	0	0	0.844139	38.9855	79.7838	11.2294	4.2252	1.03461	4.08387	4.42918e-05	0.00609818
NC_000084.7	61238644	61264211	+	3875	gene-Csf1r	Csf1r	protein_coding	12978	colony stimulating factor 1 receptor	762	811	545	303	1551	2689	1985	667.44	1048.29	462.502	641.767	1309.26	1776.81	2363.74	1216.86	1.33226	0.323954	4.11252	3.91367e-05	0.00572286
NC_000069.7	95434097	95463716	+	1450	gene-Ctss	Ctss	protein_coding	13040	cathepsin S	490	328	427	76	744	1683	1458	429.194	423.967	362.364	160.971	628.039	1112.08	1736.19	736.213	1.67371	0.422516	3.9613	7.45433e-05	0.00854347
NC_000069.7	104909231	104960462	-	5111	gene-Cttnbp2nl	Cttnbp2nl	protein_coding	80281	CTTNBP2 N-terminal like	231	183	378	79	689	548	416	202.334	236.543	320.782	167.325	581.612	362.102	495.374	326.329	1.01822	0.313655	3.2463	0.00116915	0.0476587
NC_000075.7	119877749	119897362	-	3753	gene-Cx3cr1	Cx3cr1	protein_coding	13051	chemokine %28C-X3-C motif%29 receptor 1	391	307	240	116	591	1233	1072	342.479	396.823	203.671	245.693	498.886	814.73	1276.54	546.46	1.48821	0.367013	4.05492	5.01508e-05	0.00648883
NC_000071.7	91051758	91053797	+	1083	gene-Cxcl2	Cxcl2	protein_coding	20310	chemokine %28C-X-C motif%29 ligand 2	17	0	18	0	76	228	51	14.8904	0	15.2753	0	64.1545	150.656	60.731	32.9178	2.8903	0.814402	3.54898	0.00038672	0.0244036
NC_000071.7	90933960	90935952	+	1018	gene-Cxcl3	Cxcl3	protein_coding	330122	chemokine %28C-X-C motif%29 ligand 3	0	0	1	0	171	44	7	0	0	0.848628	0	144.348	29.0739	8.33562	16.708	4.86292	1.01021	4.81376	1.48114e-06	0.00082644
NC_000068.8	119919958	119985056	-	3593	gene-Ehd4	Ehd4	protein_coding	98878	EH-domain containing 4	179	129	218	69	292	546	423	156.787	166.743	185.001	146.145	246.488	360.781	503.71	259.807	1.1449	0.320095	3.57676	0.000347879	0.0227225
NC_000069.7	96190225	96201285	-	2589	gene-Fcgr1	Fcgr1	protein_coding	14129	Fc receptor%2C IgG%2C high affinity I	70	16	85	16	170	203	144	61.3134	20.6813	72.1334	33.8887	143.504	134.136	171.476	85.0839	1.56175	0.464289	3.36374	0.00076894	0.0371386
NC_000067.7	170788127	170803691	-	1598	gene-Fcgr2b	Fcgr2b	protein_coding	14130	Fc receptor%2C IgG%2C low affinity IIb	38	43	43	10	70	252	184	33.2844	55.5811	36.491	21.1804	59.0897	166.514	219.108	95.028	1.87303	0.518788	3.61039	0.000305731	0.0208438
NC_000083.7	34501718	34506797	-	1128	gene-H2-Aa	H2-Aa	protein_coding	14960	histocompatibility 2%2C class II antigen A%2C alpha	86	99	97	9	345	417	305	75.3278	127.966	82.317	19.0624	291.228	275.541	363.195	192.354	1.90813	0.459536	4.1523	3.2915e-05	0.00545232
NC_000083.7	34524841	34535648	+	1669	gene-H2-Eb1	H2-Eb1	protein_coding	14969	histocompatibility 2%2C class II antigen E beta	187	69	92	56	290	710	211	163.794	89.1883	78.0738	118.61	244.8	469.147	251.259	245.549	1.46317	0.395775	3.69696	0.000218198	0.017009
NC_000079.7	97312839	97334865	-	1905	gene-Hexb	Hexb	protein_coding	15212	hexosaminidase B	361	164	304	113	495	900	584	316.202	211.984	257.983	239.339	417.849	594.693	695.429	431.881	1.12518	0.291193	3.86402	0.000111536	0.0109486
NC_000067.7	173296051	173318884	-	3562	gene-Ifi206	Ifi206	protein_coding	102639543	interferon activated gene 206	48	30	15	11	168	105	127	42.0434	38.7775	12.7294	23.2985	141.815	69.3809	151.232	57.2993	1.89585	0.532236	3.56205	0.000367967	0.0236425
NC_000067.7	173550993	173569394	-	3662	gene-Ifi207	Ifi207	protein_coding	226691	interferon activated gene 207	129	40	97	29	205	289	382	112.992	51.7033	82.317	61.4232	173.048	190.963	454.887	162.037	1.72552	0.441704	3.90652	9.36368e-05	0.00997679
NC_000068.8	129141530	129151892	-	1974	gene-Il1a	Il1a	protein_coding	16175	interleukin 1 alpha	0	0	1	12	113	122	45	0	0	0.848628	25.4165	95.3877	80.614	53.5861	54.2282	2.78301	0.863402	3.22331	0.00126718	0.0497554
NC_000070.7	94937273	94940459	-	3187	gene-Jun	Jun	protein_coding	16476	jun proto-oncogene	1090	674	1357	738	3674	3113	2519	954.737	871.201	1151.59	1563.12	3101.37	2056.98	2999.63	1657.87	1.23858	0.27533	4.49853	6.84234e-06	0.00196052
NC_000079.7	5911488	5920392	+	4217	gene-Klf6	Klf6	protein_coding	23849	Kruppel-like factor 6	263	204	220	169	566	722	540	230.363	263.687	186.698	357.949	477.782	477.076	643.034	357.45	1.02233	0.293319	3.48539	0.000491414	0.0287037
NC_000077.7	100031636	100036752	-	1416	gene-Krt19	Krt19	protein_coding	16669	keratin 19	5	0	3	2	166	45	86	4.37953	0	2.54589	4.23609	140.127	29.7347	102.409	88.9601	3.74223	0.849325	4.40613	1.05235e-05	0.00259452
NC_000070.7	130640627	130663459	+	2416	gene-Laptm5	Laptm5	protein_coding	16792	lysosomal-associated protein transmembrane 5	361	170	317	147	494	1034	903	316.202	219.739	269.015	311.352	417.004	683.237	1075.3	484.494	1.33664	0.353448	3.78172	0.000155751	0.0134778
NC_000078.7	102360341	102405987	-	2008	gene-Lgmn	Lgmn	protein_coding	19141	legumain	412	262	311	186	715	1236	1039	360.873	338.657	263.923	393.956	603.559	816.712	1237.24	593.886	1.35751	0.296691	4.57551	4.75057e-06	0.00165125
NC_000072.7	113145048	113172345	-	4765	gene-Lhfpl4	Lhfpl4	protein_coding	269788	lipoma HMGIC fusion partner-like protein 4	29	25	32	12	77	210	61	25.4012	32.3146	27.1561	25.4165	64.9987	138.762	72.639	57.3018	1.63378	0.504717	3.23703	0.00120781	0.0485021
NC_000076.7	51366994	51372709	+	3175	gene-Lilrb4a	Lilrb4a	protein_coding	14728	leukocyte immunoglobulin-like receptor%2C subfamily B%2C member 4A	145	64	61	30	190	708	353	127.006	82.7253	51.7663	63.5413	160.386	467.825	420.354	189.686	1.99704	0.448018	4.45749	8.29248e-06	0.00225417
NC_000068.8	121119608	121141313	+	12387	gene-Map1a	Map1a	protein_coding	17754	microtubule-associated protein 1 A	1441	984	1392	352	4371	9639	2600	1262.18	1271.9	1181.29	745.551	3689.73	6369.17	3096.09	3127.55	1.88799	0.425173	4.44053	8.97389e-06	0.00234905
NC_000072.7	88701381	88805342	+	5220	gene-Mgll	Mgll	protein_coding	23945	monoglyceride lipase	457	322	495	201	2559	861	1416	400.289	416.212	420.071	425.727	2160.15	568.923	1686.18	812.998	1.74867	0.411173	4.25288	2.11038e-05	0.00434431
NC_000077.7	4888754	4898064	-	3994	gene-Nefh	Nefh	protein_coding	380684	neurofilament%2C heavy polypeptide	767	504	814	168	2183	5434	1245	671.819	651.462	690.783	355.831	1842.75	3590.63	1482.55	1679.57	1.86447	0.444995	4.18987	2.79108e-05	0.00493161
NC_000080.7	68321312	68326544	+	3380	gene-Nefl	Nefl	protein_coding	18039	neurofilament%2C light polypeptide	482	260	439	72	727	2377	816	422.186	336.072	372.548	152.499	613.689	1570.65	971.695	807.853	1.6237	0.451585	3.59555	0.000323705	0.0215834
NC_000080.7	68356994	68362453	-	3230	gene-Nefm	Nefm	protein_coding	18040	neurofilament%2C medium polypeptide	528	309	504	120	958	3133	1040	462.478	399.408	427.709	254.165	808.685	2070.19	1238.44	1091.39	1.74807	0.430363	4.06185	4.86855e-05	0.00647029
NC_000082.7	55631740	55659004	-	3878	gene-Nfkbiz	Nfkbiz	protein_coding	80859	nuclear factor of kappa light polypeptide gene enhancer in B cells inhibitor%2C zeta	207	218	220	33	563	851	707	181.312	281.783	186.698	69.8954	475.25	562.316	841.898	428.152	1.72259	0.408126	4.22072	2.43518e-05	0.00464278
NC_000071.7	118004904	118096905	+	9695	gene-Nos1	Nos1	protein_coding	18125	nitric oxide synthase 1%2C neuronal	164	61	102	26	256	981	321	143.648	78.8476	86.5601	55.0691	216.099	648.216	382.248	262.276	2.03746	0.518042	3.93301	8.38875e-05	0.0093124
NC_000081.7	101151788	101172676	+	7150	gene-Nr4a1	Nr4a1	protein_coding	15370	nuclear receptor subfamily 4%2C group A%2C member 1	284	197	218	130	787	699	414	248.757	254.639	185.001	275.346	664.337	461.879	492.993	373.051	1.14032	0.312053	3.65425	0.000257939	0.0186023
NC_000077.7	120500888	120508784	-	2499	gene-Pcyt2	Pcyt2	protein_coding	68671	phosphate cytidylyltransferase 2%2C ethanolamine	127	42	60	13	184	242	232	111.24	54.2885	50.9177	27.5346	155.322	159.906	276.266	134.114	1.58145	0.477114	3.31462	0.00091767	0.0412232
NC_000080.7	59558413	59578826	-	1518	gene-Phf11b	Phf11b	protein_coding	236451	PHD finger protein 11B	6	0	8	0	76	36	16	5.25543	0	6.78903	0	64.1545	23.7877	19.0529	25.6553	2.74061	0.806562	3.39789	0.000679083	0.0350331
NC_000078.7	112727089	112735420	+	2082	gene-Pld4	Pld4	protein_coding	104759	phospholipase D family%2C member 4	99	122	132	44	285	368	283	86.7146	157.695	112.019	93.1939	240.58	243.164	336.997	168.005	1.24443	0.340278	3.65709	0.000255092	0.0184598
NC_000077.7	16921206	16958718	-	4117	gene-Plek	Plek	protein_coding	56193	pleckstrin	56	113	202	35	258	697	330	49.0507	146.062	171.423	74.1315	217.788	460.557	392.965	201.654	1.60855	0.448087	3.58982	0.000330908	0.021846
NC_000075.7	65459859	65487369	-	5799	gene-Plekho2	Plekho2	protein_coding	102595	pleckstrin homology domain containing%2C family O member 2	246	162	228	65	380	591	500	215.473	209.399	193.487	137.673	320.773	390.515	595.402	296.568	1.16334	0.348974	3.33361	0.000857278	0.0395149
NC_000076.7	128531757	128556107	+	3270	gene-Pmel	Pmel	protein_coding	20431	premelanosome protein	39	14	23	4	313	55	69	34.1603	18.0962	19.5185	8.47217	264.215	36.3424	82.1654	70.6852	2.34539	0.659057	3.55871	0.000372686	0.0238733
NC_000067.7	144120407	144124862	-	1350	gene-Rgs1	Rgs1	protein_coding	50778	regulator of G-protein signaling 1	10	26	12	18	181	211	193	8.75905	33.6072	10.1835	38.1248	152.789	139.423	229.825	82.7606	2.78214	0.531195	5.23752	1.62748e-07	0.000156852
NC_000068.8	90912750	90946104	+	1604	gene-Spi1	Spi1	protein_coding	20375	spleen focus forming virus %28SFFV%29 proviral integration oncogene	42	28	29	11	98	244	149	36.788	36.1923	24.6102	23.2985	82.7256	161.228	177.43	81.1817	2.07504	0.49463	4.19515	2.72697e-05	0.00488162
NC_000069.7	88652006	88682466	-	5783	gene-Syt11	Syt11	protein_coding	229521	synaptotagmin XI	175	110	228	56	468	835	246	153.283	142.184	193.487	118.61	395.057	551.743	292.938	310.857	1.38425	0.404477	3.42233	0.000620863	0.0332428
NC_000073.7	29923554	29931622	-	1377	gene-Tbcb	Tbcb	protein_coding	66411	tubulin folding cofactor B	50	28	62	15	185	131	107	43.7953	36.1923	52.615	31.7706	156.166	86.5609	127.416	97.5169	1.50657	0.405504	3.7153	0.000202965	0.0161179
NC_000077.7	117758775	117764352	-	1840	gene-Tha1	Tha1	protein_coding	71776	threonine aldolase 1	3	1	0	0	6	28	59	2.62772	1.29258	0	0	5.06483	18.5016	70.2574	12.59	3.28781	0.967194	3.39933	0.000675519	0.0349342
NC_000068.8	117942357	117957614	+	5848	gene-Thbs1	Thbs1	protein_coding	21825	thrombospondin 1	221	120	156	97	500	1601	498	193.575	155.11	132.386	205.45	422.069	1057.89	593.02	424.793	1.92954	0.418001	4.61611	3.90997e-06	0.00147572
NC_000068.8	84657365	84660557	+	666	gene-Timm10	Timm10	protein_coding	30059	translocase of inner mitochondrial membrane 10	2	0	6	0	13	32	36	1.75181	0	5.09177	0	10.9738	21.1447	42.8689	22.9609	2.81165	0.827909	3.39608	0.000683583	0.0350944
NC_000086.8	166024119	166047325	-	5385	gene-Tlr8	Tlr8	protein_coding	170744	toll-like receptor 8	30	22	17	15	108	92	167	26.2772	28.4368	14.4267	31.7706	91.167	60.7909	198.864	64.1973	2.06832	0.531513	3.89138	9.96754e-05	0.0104008
NC_000076.7	18876658	18891158	-	4778	gene-Tnfaip3	Tnfaip3	protein_coding	21929	tumor necrosis factor%2C alpha-induced protein 3	58	82	53	20	178	404	223	50.8025	105.992	44.9773	42.3609	150.257	266.951	265.549	126.024	1.78464	0.490666	3.63718	0.000275638	0.0193521
NC_000074.7	124138292	124148754	+	1739	gene-Tubb3	Tubb3	protein_coding	22152	tubulin%2C beta 3 class III	43	35	81	30	124	417	480	37.6639	45.2404	68.7389	63.5413	104.673	275.541	571.586	559.098	2.31912	0.620153	3.73958	0.000184325	0.0150897
NC_000073.7	28076209	28078653	-	1765	gene-Zfp36	Zfp36	protein_coding	22695	zinc finger protein 36	503	444	417	225	1418	1233	710	440.58	573.907	353.878	476.56	1196.99	814.73	845.47	641.509	1.03044	0.263943	3.90403	9.4605e-05	0.0100295
NC_000068.8	81880473	82090223	+	7713	gene-Zfp804a	Zfp804a	protein_coding	241514	zinc finger protein 804A	34	2	21	15	174	174	82	29.7808	2.58517	17.8212	31.7706	146.88	114.974	97.6459	75.7217	2.2678	0.660317	3.43441	0.000593851	0.0321108

## Sheet:  p<0.05,log2fold(1)Enrichment 
Gene Ontology Enrichment											KEGG pathway enrichment
GroupID	Category	Term	Description	LogP	Log(q-value)	Genes	Symbols	InTerm_InList			GroupID	Category	Term	Description	LogP	Log(q-value)	Genes	Symbols	InTerm_InList
1_Summary	GO Biological Processes	GO:0006954	inflammatory response	-16.268	-11.9021	12608,12768,12978,13051,14129,14130,14728,16175,16476,20306,20308,20310,21825,21929,80859,104759,170744,330122,15370,18125,20375,22695,12523,16149,17474,16792,226691,102639543,13040,17754	Cebpb,Ccr1,Csf1r,Cx3cr1,Fcgr1,Fcgr2b,Lilrb4a,Il1a,Jun,Ccl7,Ccl9,Cxcl2,Thbs1,Tnfaip3,Nfkbiz,Pld4,Tlr8,Cxcl3,Nr4a1,Nos1,Spi1,Zfp36,Cd84,Cd74,Clec4d,Laptm5,Ifi207,Ifi206,Ctss,Map1a	30/-
1_Member	GO Biological Processes	GO:0006954	inflammatory response	-16.268	-11.9021	12608,12768,12978,13051,14129,14130,14728,16175,16476,20306,20308,20310,21825,21929,80859,104759,170744,330122	Cebpb,Ccr1,Csf1r,Cx3cr1,Fcgr1,Fcgr2b,Lilrb4a,Il1a,Jun,Ccl7,Ccl9,Cxcl2,Thbs1,Tnfaip3,Nfkbiz,Pld4,Tlr8,Cxcl3	18/552			2_Member	KEGG Pathway	mmu04657	IL-17 signaling pathway - Mus musculus (house mouse)	-6.69622	-4.03689	12608,16476,20306,20310,21929,330122	Cebpb,Jun,Ccl7,Cxcl2,Tnfaip3,Cxcl3	6/93
1_Member	GO Biological Processes	GO:0002237	response to molecule of bacterial origin	-11.5527	-8.44201	12608,13051,14130,14728,15370,16175,18125,20310,20375,21929,22695,80859,330122	Cebpb,Cx3cr1,Fcgr2b,Lilrb4a,Nr4a1,Il1a,Nos1,Cxcl2,Spi1,Tnfaip3,Zfp36,Nfkbiz,Cxcl3	13/403			4_Member	KEGG Pathway	mmu04060	Cytokine-cytokine receptor interaction - Mus musculus (house mouse)	-5.89092	-3.34249	12768,12978,13051,16175,20306,20308,20310,330122	Ccr1,Csf1r,Cx3cr1,Il1a,Ccl7,Ccl9,Cxcl2,Cxcl3	8/294
1_Member	GO Biological Processes	GO:0032496	response to lipopolysaccharide	-10.5119	-7.57726	12608,13051,14728,15370,16175,18125,20310,20375,21929,22695,80859,330122	Cebpb,Cx3cr1,Lilrb4a,Nr4a1,Il1a,Nos1,Cxcl2,Spi1,Tnfaip3,Zfp36,Nfkbiz,Cxcl3	12/383			2_Member	KEGG Pathway	mmu04668	TNF signaling pathway - Mus musculus (house mouse)	-4.82772	-2.49249	12608,16476,20310,21929,330122	Cebpb,Jun,Cxcl2,Tnfaip3,Cxcl3	5/114
1_Member	GO Biological Processes	GO:0071219	cellular response to molecule of bacterial origin	-10.3522	-7.47762	12608,13051,14130,14728,16175,20310,20375,21929,22695,80859,330122	Cebpb,Cx3cr1,Fcgr2b,Lilrb4a,Il1a,Cxcl2,Spi1,Tnfaip3,Zfp36,Nfkbiz,Cxcl3	11/301			3_Member	KEGG Pathway	mmu04142	Lysosome - Mus musculus (house mouse)	-3.29502	-1.21129	13040,15212,16792,19141	Ctss,Hexb,Laptm5,Lgmn	4/135
1_Member	GO Biological Processes	GO:0071216	cellular response to biotic stimulus	-9.95366	-7.19794	12608,13051,14130,14728,16175,20310,20375,21929,22695,80859,330122	Cebpb,Cx3cr1,Fcgr2b,Lilrb4a,Il1a,Cxcl2,Spi1,Tnfaip3,Zfp36,Nfkbiz,Cxcl3	11/328			4_Member	KEGG Pathway	mmu04064	NF-kappa B signaling pathway - Mus musculus (house mouse)	-2.78442	-1.37124	20310,21929,330122	Cxcl2,Tnfaip3,Cxcl3	3/105
1_Member	GO Biological Processes	GO:0071222	cellular response to lipopolysaccharide	-9.16409	-6.57626	12608,13051,14728,16175,20310,20375,21929,22695,80859,330122	Cebpb,Cx3cr1,Lilrb4a,Il1a,Cxcl2,Spi1,Tnfaip3,Zfp36,Nfkbiz,Cxcl3	10/291
1_Member	GO Biological Processes	GO:0045321	leukocyte activation	-7.27796	-5.0793	12523,12608,12978,13051,14130,14728,16149,16476,17474,20375,21929,80859	Cd84,Cebpb,Csf1r,Cx3cr1,Fcgr2b,Lilrb4a,Cd74,Jun,Clec4d,Spi1,Tnfaip3,Nfkbiz	12/741
1_Member	GO Biological Processes	GO:0002697	regulation of immune effector process	-7.17247	-4.99119	12523,13051,14129,14130,14728,16149,16792,20375,21929,80859	Cd84,Cx3cr1,Fcgr1,Fcgr2b,Lilrb4a,Cd74,Laptm5,Spi1,Tnfaip3,Nfkbiz	10/471
1_Member	GO Biological Processes	GO:0071396	cellular response to lipid	-6.17642	-4.15287	12608,13051,14728,16175,20310,20375,21929,22695,80859,330122	Cebpb,Cx3cr1,Lilrb4a,Il1a,Cxcl2,Spi1,Tnfaip3,Zfp36,Nfkbiz,Cxcl3	10/604
1_Member	GO Biological Processes	GO:0002521	leukocyte differentiation	-5.9113	-3.94153	12978,16149,16476,17474,20375,21929,80859,226691,102639543	Csf1r,Cd74,Jun,Clec4d,Spi1,Tnfaip3,Nfkbiz,Ifi207,Ifi206	9/496
1_Member	GO Biological Processes	GO:1903131	mononuclear cell differentiation	-5.61664	-3.69157	16149,16476,17474,20375,21929,80859,226691,102639543	Cd74,Jun,Clec4d,Spi1,Tnfaip3,Nfkbiz,Ifi207,Ifi206	8/398
1_Member	GO Biological Processes	GO:0046649	lymphocyte activation	-5.23585	-3.37366	12523,12608,14130,14728,16149,17474,20375,21929,80859	Cd84,Cebpb,Fcgr2b,Lilrb4a,Cd74,Clec4d,Spi1,Tnfaip3,Nfkbiz	9/600
1_Member	GO Biological Processes	GO:0002285	lymphocyte activation involved in immune response	-4.66685	-2.90726	16149,17474,20375,21929,80859	Cd74,Clec4d,Spi1,Tnfaip3,Nfkbiz	5/152
1_Member	GO Biological Processes	GO:0048871	multicellular organismal-level homeostasis	-4.48373	-2.75122	12978,13040,13051,14728,16175,17754,20375,21929,80859	Csf1r,Ctss,Cx3cr1,Lilrb4a,Il1a,Map1a,Spi1,Tnfaip3,Nfkbiz	9/746
1_Member	GO Biological Processes	GO:0042110	T cell activation	-4.44974	-2.72325	12523,12608,14728,16149,17474,20375,80859	Cd84,Cebpb,Lilrb4a,Cd74,Clec4d,Spi1,Nfkbiz	7/418
1_Member	GO Biological Processes	GO:0002313	mature B cell differentiation involved in immune response	-4.39818	-2.67959	20375,21929,80859	Spi1,Tnfaip3,Nfkbiz	3/30
1_Member	GO Biological Processes	GO:0002699	positive regulation of immune effector process	-4.1914	-2.51739	14129,14728,16149,16792,20375,80859	Fcgr1,Lilrb4a,Cd74,Laptm5,Spi1,Nfkbiz	6/313
1_Member	GO Biological Processes	GO:0002335	mature B cell differentiation	-4.0519	-2.40192	20375,21929,80859	Spi1,Tnfaip3,Nfkbiz	3/39
1_Member	GO Biological Processes	GO:0048872	homeostasis of number of cells	-3.87788	-2.26242	12978,13051,14728,20375,21929,80859	Csf1r,Cx3cr1,Lilrb4a,Spi1,Tnfaip3,Nfkbiz	6/357
1_Member	GO Biological Processes	GO:0002366	leukocyte activation involved in immune response	-3.84914	-2.24057	16149,17474,20375,21929,80859	Cd74,Clec4d,Spi1,Tnfaip3,Nfkbiz	5/226
1_Member	GO Biological Processes	GO:0002263	cell activation involved in immune response	-3.81358	-2.20652	16149,17474,20375,21929,80859	Cd74,Clec4d,Spi1,Tnfaip3,Nfkbiz	5/230
1_Member	GO Biological Processes	GO:0002312	B cell activation involved in immune response	-3.45062	-1.91007	20375,21929,80859	Spi1,Tnfaip3,Nfkbiz	3/62
1_Member	GO Biological Processes	GO:0030098	lymphocyte differentiation	-3.00361	-1.54986	16149,17474,20375,21929,80859	Cd74,Clec4d,Spi1,Tnfaip3,Nfkbiz	5/346
1_Member	GO Biological Processes	GO:0002286	T cell activation involved in immune response	-2.92267	-1.48304	16149,17474,80859	Cd74,Clec4d,Nfkbiz	3/94
1_Member	GO Biological Processes	GO:0030217	T cell differentiation	-2.88915	-1.45515	16149,17474,20375,80859	Cd74,Clec4d,Spi1,Nfkbiz	4/214
1_Member	GO Biological Processes	GO:0042113	B cell activation	-2.76739	-1.35662	14130,20375,21929,80859	Fcgr2b,Spi1,Tnfaip3,Nfkbiz	4/231
1_Member	GO Biological Processes	GO:0030183	B cell differentiation	-2.2758	-0.933494	20375,21929,80859	Spi1,Tnfaip3,Nfkbiz	3/159
2_Summary	GO Biological Processes	GO:0050865	regulation of cell activation	-13.4297	-9.54088	12523,12608,12978,14130,14728,14960,14969,16149,16175,16792,17474,20375,21825,21929,56193,80859,229521,16476,18125,170744	Cd84,Cebpb,Csf1r,Fcgr2b,Lilrb4a,H2-Aa,H2-Eb1,Cd74,Il1a,Laptm5,Clec4d,Spi1,Thbs1,Tnfaip3,Plek,Nfkbiz,Syt11,Jun,Nos1,Tlr8	20/-
2_Member	GO Biological Processes	GO:0050865	regulation of cell activation	-13.4297	-9.54088	12523,12608,12978,14130,14728,14960,14969,16149,16175,16792,17474,20375,21825,21929,56193,80859,229521	Cd84,Cebpb,Csf1r,Fcgr2b,Lilrb4a,H2-Aa,H2-Eb1,Cd74,Il1a,Laptm5,Clec4d,Spi1,Thbs1,Tnfaip3,Plek,Nfkbiz,Syt11	17/679
2_Member	GO Biological Processes	GO:0002694	regulation of leukocyte activation	-12.7591	-9.15732	12523,12608,12978,14130,14728,14960,14969,16149,16175,16792,17474,20375,21825,21929,80859,229521	Cd84,Cebpb,Csf1r,Fcgr2b,Lilrb4a,H2-Aa,H2-Eb1,Cd74,Il1a,Laptm5,Clec4d,Spi1,Thbs1,Tnfaip3,Nfkbiz,Syt11	16/624
2_Member	GO Biological Processes	GO:0002695	negative regulation of leukocyte activation	-8.8988	-6.39016	12523,12608,14130,14728,14960,16149,16792,21929,229521	Cd84,Cebpb,Fcgr2b,Lilrb4a,H2-Aa,Cd74,Laptm5,Tnfaip3,Syt11	9/222
2_Member	GO Biological Processes	GO:0050867	positive regulation of cell activation	-8.83024	-6.34507	12978,14728,14960,14969,16149,16175,17474,20375,21825,56193,80859	Csf1r,Lilrb4a,H2-Aa,H2-Eb1,Cd74,Il1a,Clec4d,Spi1,Thbs1,Plek,Nfkbiz	11/419
2_Member	GO Biological Processes	GO:0051249	regulation of lymphocyte activation	-8.73325	-6.2649	12608,12978,14130,14728,14960,14969,16149,16175,16792,20375,21929,80859	Cebpb,Csf1r,Fcgr2b,Lilrb4a,H2-Aa,H2-Eb1,Cd74,Il1a,Laptm5,Spi1,Tnfaip3,Nfkbiz	12/548
2_Member	GO Biological Processes	GO:0050866	negative regulation of cell activation	-8.56981	-6.13325	12523,12608,14130,14728,14960,16149,16792,21929,229521	Cd84,Cebpb,Fcgr2b,Lilrb4a,H2-Aa,Cd74,Laptm5,Tnfaip3,Syt11	9/242
2_Member	GO Biological Processes	GO:0002696	positive regulation of leukocyte activation	-7.89162	-5.58255	12978,14728,14960,14969,16149,16175,17474,20375,21825,80859	Csf1r,Lilrb4a,H2-Aa,H2-Eb1,Cd74,Il1a,Clec4d,Spi1,Thbs1,Nfkbiz	10/395
2_Member	GO Biological Processes	GO:0050670	regulation of lymphocyte proliferation	-6.76687	-4.64394	12608,12978,14130,14728,14960,16149,16175,16792	Cebpb,Csf1r,Fcgr2b,Lilrb4a,H2-Aa,Cd74,Il1a,Laptm5	8/280
2_Member	GO Biological Processes	GO:0022407	regulation of cell-cell adhesion	-6.74994	-4.62948	12608,14728,14960,14969,16149,16175,16792,20375,21929,80859	Cebpb,Lilrb4a,H2-Aa,H2-Eb1,Cd74,Il1a,Laptm5,Spi1,Tnfaip3,Nfkbiz	10/523
2_Member	GO Biological Processes	GO:0032944	regulation of mononuclear cell proliferation	-6.71983	-4.60183	12608,12978,14130,14728,14960,16149,16175,16792	Cebpb,Csf1r,Fcgr2b,Lilrb4a,H2-Aa,Cd74,Il1a,Laptm5	8/284
2_Member	GO Biological Processes	GO:0051250	negative regulation of lymphocyte activation	-6.58707	-4.48826	12608,14130,14728,14960,16149,16792,21929	Cebpb,Fcgr2b,Lilrb4a,H2-Aa,Cd74,Laptm5,Tnfaip3	7/198
2_Member	GO Biological Processes	GO:0070663	regulation of leukocyte proliferation	-6.46249	-4.38083	12608,12978,14130,14728,14960,16149,16175,16792	Cebpb,Csf1r,Fcgr2b,Lilrb4a,H2-Aa,Cd74,Il1a,Laptm5	8/307
2_Member	GO Biological Processes	GO:0051251	positive regulation of lymphocyte activation	-6.26367	-4.21991	12978,14960,14969,16149,16175,20375,80859	Csf1r,H2-Aa,H2-Eb1,Cd74,Il1a,Spi1,Nfkbiz	7/358
2_Member	GO Biological Processes	GO:0008285	negative regulation of cell population proliferation	-6.12831	-4.11452	12608,12978,14130,14728,14960,16175,16476,16792,18125,21825,21929	Cebpb,Csf1r,Fcgr2b,Lilrb4a,H2-Aa,Il1a,Jun,Laptm5,Nos1,Thbs1,Tnfaip3	11/772
2_Member	GO Biological Processes	GO:0007162	negative regulation of cell adhesion	-6.10837	-4.09842	12608,14728,14960,16149,16792,20375,21825,21929	Cebpb,Lilrb4a,H2-Aa,Cd74,Laptm5,Spi1,Thbs1,Tnfaip3	8/342
2_Member	GO Biological Processes	GO:0022408	negative regulation of cell-cell adhesion	-6.07318	-4.06893	12608,14728,14960,16149,16792,20375,21929	Cebpb,Lilrb4a,H2-Aa,Cd74,Laptm5,Spi1,Tnfaip3	7/236
2_Member	GO Biological Processes	GO:1903037	regulation of leukocyte cell-cell adhesion	-5.57647	-3.65627	12608,14728,14960,14969,16149,16175,16792,80859	Cebpb,Lilrb4a,H2-Aa,H2-Eb1,Cd74,Il1a,Laptm5,Nfkbiz	8/403
2_Member	GO Biological Processes	GO:0050863	regulation of T cell activation	-5.55263	-3.63536	12608,14728,14960,14969,16149,16175,16792,80859	Cebpb,Lilrb4a,H2-Aa,H2-Eb1,Cd74,Il1a,Laptm5,Nfkbiz	8/406
2_Member	GO Biological Processes	GO:0050672	negative regulation of lymphocyte proliferation	-5.16497	-3.32274	12608,14130,14728,14960,16792	Cebpb,Fcgr2b,Lilrb4a,H2-Aa,Laptm5	5/120
2_Member	GO Biological Processes	GO:0032945	negative regulation of mononuclear cell proliferation	-5.14736	-3.30902	12608,14130,14728,14960,16792	Cebpb,Fcgr2b,Lilrb4a,H2-Aa,Laptm5	5/121
2_Member	GO Biological Processes	GO:0070664	negative regulation of leukocyte proliferation	-5.02826	-3.21006	12608,14130,14728,14960,16792	Cebpb,Fcgr2b,Lilrb4a,H2-Aa,Laptm5	5/128
2_Member	GO Biological Processes	GO:0045621	positive regulation of lymphocyte differentiation	-4.82435	-3.03587	14728,14960,16149,20375,80859	Lilrb4a,H2-Aa,Cd74,Spi1,Nfkbiz	5/141
2_Member	GO Biological Processes	GO:0050870	positive regulation of T cell activation	-4.54876	-2.80396	14728,14960,14969,16149,16175,80859	Lilrb4a,H2-Aa,H2-Eb1,Cd74,Il1a,Nfkbiz	6/270
2_Member	GO Biological Processes	GO:0050868	negative regulation of T cell activation	-4.53388	-2.79425	12608,14728,14960,16149,16792	Cebpb,Lilrb4a,H2-Aa,Cd74,Laptm5	5/162
2_Member	GO Biological Processes	GO:1903038	negative regulation of leukocyte cell-cell adhesion	-4.32681	-2.62641	12608,14728,14960,16149,16792	Cebpb,Lilrb4a,H2-Aa,Cd74,Laptm5	5/179
2_Member	GO Biological Processes	GO:1903039	positive regulation of leukocyte cell-cell adhesion	-4.32584	-2.62638	14728,14960,14969,16149,16175,80859	Lilrb4a,H2-Aa,H2-Eb1,Cd74,Il1a,Nfkbiz	6/296
2_Member	GO Biological Processes	GO:0042130	negative regulation of T cell proliferation	-4.06225	-2.40892	12608,14728,14960,16792	Cebpb,Lilrb4a,H2-Aa,Laptm5	4/105
2_Member	GO Biological Processes	GO:0022409	positive regulation of cell-cell adhesion	-3.94521	-2.31083	14728,14960,14969,16149,16175,80859	Lilrb4a,H2-Aa,H2-Eb1,Cd74,Il1a,Nfkbiz	6/347
2_Member	GO Biological Processes	GO:0042129	regulation of T cell proliferation	-3.89458	-2.27247	12608,14728,14960,16175,16792	Cebpb,Lilrb4a,H2-Aa,Il1a,Laptm5	5/221
2_Member	GO Biological Processes	GO:0045619	regulation of lymphocyte differentiation	-3.85814	-2.24652	14728,14960,16149,20375,80859	Lilrb4a,H2-Aa,Cd74,Spi1,Nfkbiz	5/225
2_Member	GO Biological Processes	GO:0045785	positive regulation of cell adhesion	-3.77934	-2.1827	14728,14960,14969,16149,16175,21825,80859	Lilrb4a,H2-Aa,H2-Eb1,Cd74,Il1a,Thbs1,Nfkbiz	7/535
2_Member	GO Biological Processes	GO:0045582	positive regulation of T cell differentiation	-3.7694	-2.17721	14728,14960,16149,80859	Lilrb4a,H2-Aa,Cd74,Nfkbiz	4/125
2_Member	GO Biological Processes	GO:0035710	CD4-positive, alpha-beta T cell activation	-3.14175	-1.66018	12608,14728,80859	Cebpb,Lilrb4a,Nfkbiz	3/79
2_Member	GO Biological Processes	GO:0045580	regulation of T cell differentiation	-3.07201	-1.60366	14728,14960,16149,80859	Lilrb4a,H2-Aa,Cd74,Nfkbiz	4/191
2_Member	GO Biological Processes	GO:0070661	leukocyte proliferation	-3.01391	-1.55749	12978,14130,14728,80859	Csf1r,Fcgr2b,Lilrb4a,Nfkbiz	4/198
2_Member	GO Biological Processes	GO:0001816	cytokine production	-2.89665	-1.46076	14130,14728,16175,80859	Fcgr2b,Lilrb4a,Il1a,Nfkbiz	4/213
2_Member	GO Biological Processes	GO:0046631	alpha-beta T cell activation	-2.37895	-1.02328	12608,14728,80859	Cebpb,Lilrb4a,Nfkbiz	3/146
2_Member	GO Biological Processes	GO:0002764	immune response-regulating signaling pathway	-2.35907	-1.00509	14728,17474,80859,170744	Lilrb4a,Clec4d,Nfkbiz,Tlr8	4/300
3_Summary	GO Biological Processes	GO:0002683	negative regulation of immune system process	-13.2813	-9.5174	12262,12523,12608,12768,13051,14130,14728,14960,16149,16792,20375,21825,21929,226691,229521,102639543,12978,16175,22695,170744,13040,14129,23945,80859	C1qc,Cd84,Cebpb,Ccr1,Cx3cr1,Fcgr2b,Lilrb4a,H2-Aa,Cd74,Laptm5,Spi1,Thbs1,Tnfaip3,Ifi207,Syt11,Ifi206,Csf1r,Il1a,Zfp36,Tlr8,Ctss,Fcgr1,Mgll,Nfkbiz	24/-
3_Member	GO Biological Processes	GO:0002683	negative regulation of immune system process	-13.2813	-9.5174	12262,12523,12608,12768,13051,14130,14728,14960,16149,16792,20375,21825,21929,226691,229521,102639543	C1qc,Cd84,Cebpb,Ccr1,Cx3cr1,Fcgr2b,Lilrb4a,H2-Aa,Cd74,Laptm5,Spi1,Thbs1,Tnfaip3,Ifi207,Syt11,Ifi206	16/577
3_Member	GO Biological Processes	GO:0032680	regulation of tumor necrosis factor production	-10.4302	-7.51138	12523,12978,13051,14130,14728,16175,21825,21929,22695,229521	Cd84,Csf1r,Cx3cr1,Fcgr2b,Lilrb4a,Il1a,Thbs1,Tnfaip3,Zfp36,Syt11	10/216
3_Member	GO Biological Processes	GO:1903555	regulation of tumor necrosis factor superfamily cytokine production	-10.3711	-7.48225	12523,12978,13051,14130,14728,16175,21825,21929,22695,229521	Cd84,Csf1r,Cx3cr1,Fcgr2b,Lilrb4a,Il1a,Thbs1,Tnfaip3,Zfp36,Syt11	10/219
3_Member	GO Biological Processes	GO:0001818	negative regulation of cytokine production	-8.85809	-6.36135	12523,13051,14130,14728,16792,21825,21929,22695,170744,229521	Cd84,Cx3cr1,Fcgr2b,Lilrb4a,Laptm5,Thbs1,Tnfaip3,Zfp36,Tlr8,Syt11	10/313
3_Member	GO Biological Processes	GO:0050727	regulation of inflammatory response	-7.89573	-5.58283	12608,12978,13040,13051,14129,14130,21929,22695,23945,80859,229521	Cebpb,Csf1r,Ctss,Cx3cr1,Fcgr1,Fcgr2b,Tnfaip3,Zfp36,Mgll,Nfkbiz,Syt11	11/410
3_Member	GO Biological Processes	GO:0031348	negative regulation of defense response	-6.4411	-4.36293	12768,13051,14130,21929,22695,226691,229521,102639543	Ccr1,Cx3cr1,Fcgr2b,Tnfaip3,Zfp36,Ifi207,Syt11,Ifi206	8/309
3_Member	GO Biological Processes	GO:0032102	negative regulation of response to external stimulus	-6.16703	-4.14544	12768,13051,14130,21825,21929,22695,226691,229521,102639543	Ccr1,Cx3cr1,Fcgr2b,Thbs1,Tnfaip3,Zfp36,Ifi207,Syt11,Ifi206	9/462
3_Member	GO Biological Processes	GO:0050728	negative regulation of inflammatory response	-4.4215	-2.69799	13051,14130,21929,22695,229521	Cx3cr1,Fcgr2b,Tnfaip3,Zfp36,Syt11	5/171
3_Member	GO Biological Processes	GO:2001233	regulation of apoptotic signaling pathway	-3.40548	-1.87583	13040,13051,14130,16149,21825,21929	Ctss,Cx3cr1,Fcgr2b,Cd74,Thbs1,Tnfaip3	6/437
4_Summary	GO Biological Processes	GO:0019221	cytokine-mediated signaling pathway	-12.1717	-8.79485	12768,12978,13051,14728,16149,16175,20306,20308,20310,20375,23849,80859,330122,12262,12608,14960,16476,22695,19141,21825,18039	Ccr1,Csf1r,Cx3cr1,Lilrb4a,Cd74,Il1a,Ccl7,Ccl9,Cxcl2,Spi1,Klf6,Nfkbiz,Cxcl3,C1qc,Cebpb,H2-Aa,Jun,Zfp36,Lgmn,Thbs1,Nefl	21/-
4_Member	GO Biological Processes	GO:0019221	cytokine-mediated signaling pathway	-12.1717	-8.79485	12768,12978,13051,14728,16149,16175,20306,20308,20310,20375,23849,80859,330122	Ccr1,Csf1r,Cx3cr1,Lilrb4a,Cd74,Il1a,Ccl7,Ccl9,Cxcl2,Spi1,Klf6,Nfkbiz,Cxcl3	13/360
4_Member	GO Biological Processes	GO:1902105	regulation of leukocyte differentiation	-10.3177	-7.4569	12262,12608,12768,12978,14960,16149,16476,20308,20375,80859	C1qc,Cebpb,Ccr1,Csf1r,H2-Aa,Cd74,Jun,Ccl9,Spi1,Nfkbiz	10/367
4_Member	GO Biological Processes	GO:0045637	regulation of myeloid cell differentiation	-9.9978	-7.21161	12262,12608,12768,12978,14728,16149,16476,20308,20375,22695	C1qc,Cebpb,Ccr1,Csf1r,Lilrb4a,Cd74,Jun,Ccl9,Spi1,Zfp36	10/239
4_Member	GO Biological Processes	GO:0002687	positive regulation of leukocyte migration	-9.95113	-7.19794	12768,12978,13051,16149,16175,19141,20306,20375	Ccr1,Csf1r,Cx3cr1,Cd74,Il1a,Lgmn,Ccl7,Spi1	8/179
4_Member	GO Biological Processes	GO:0002690	positive regulation of leukocyte chemotaxis	-9.83543	-7.11291	12768,12978,13051,16149,19141,20306,20375,21825	Ccr1,Csf1r,Cx3cr1,Cd74,Lgmn,Ccl7,Spi1,Thbs1	8/114
4_Member	GO Biological Processes	GO:1903706	regulation of hemopoiesis	-9.65054	-6.95666	12262,12608,12768,12978,14728,14960,16149,16476,20308,20375,22695,80859	C1qc,Cebpb,Ccr1,Csf1r,Lilrb4a,H2-Aa,Cd74,Jun,Ccl9,Spi1,Zfp36,Nfkbiz	12/455
4_Member	GO Biological Processes	GO:1902107	positive regulation of leukocyte differentiation	-9.31732	-6.70722	12768,12978,14960,16149,16476,20308,20375,80859	Ccr1,Csf1r,H2-Aa,Cd74,Jun,Ccl9,Spi1,Nfkbiz	8/215
4_Member	GO Biological Processes	GO:1903708	positive regulation of hemopoiesis	-9.31732	-6.70722	12768,12978,14960,16149,16476,20308,20375,80859	Ccr1,Csf1r,H2-Aa,Cd74,Jun,Ccl9,Spi1,Nfkbiz	8/215
4_Member	GO Biological Processes	GO:0002688	regulation of leukocyte chemotaxis	-9.11958	-6.53894	12768,12978,13051,16149,19141,20306,20375,21825	Ccr1,Csf1r,Cx3cr1,Cd74,Lgmn,Ccl7,Spi1,Thbs1	8/140
4_Member	GO Biological Processes	GO:0002685	regulation of leukocyte migration	-8.7721	-6.29822	12768,12978,13051,16149,16175,19141,20306,20375	Ccr1,Csf1r,Cx3cr1,Cd74,Il1a,Lgmn,Ccl7,Spi1	8/252
4_Member	GO Biological Processes	GO:0002761	regulation of myeloid leukocyte differentiation	-8.72382	-6.2617	12262,12608,12768,12978,14728,16149,16476,20308	C1qc,Cebpb,Ccr1,Csf1r,Lilrb4a,Cd74,Jun,Ccl9	8/157
4_Member	GO Biological Processes	GO:0050921	positive regulation of chemotaxis	-8.51398	-6.09094	12768,12978,13051,16149,19141,20306,20375	Ccr1,Csf1r,Cx3cr1,Cd74,Lgmn,Ccl7,Spi1	7/168
4_Member	GO Biological Processes	GO:0010720	positive regulation of cell development	-8.50752	-6.09094	12768,12978,13051,14960,16149,16476,18039,20308,20375,80859	Ccr1,Csf1r,Cx3cr1,H2-Aa,Cd74,Jun,Nefl,Ccl9,Spi1,Nfkbiz	10/564
4_Member	GO Biological Processes	GO:0071675	regulation of mononuclear cell migration	-7.79581	-5.50901	12768,12978,13051,19141,20306,20375,21825	Ccr1,Csf1r,Cx3cr1,Lgmn,Ccl7,Spi1,Thbs1	7/132
4_Member	GO Biological Processes	GO:0070374	positive regulation of ERK1 and ERK2 cascade	-7.44293	-5.21684	12768,12978,16149,16175,16476,20306,20308	Ccr1,Csf1r,Cd74,Il1a,Jun,Ccl7,Ccl9	7/240
4_Member	GO Biological Processes	GO:0050920	regulation of chemotaxis	-7.36942	-5.15573	12768,12978,13051,16149,19141,20306,20375	Ccr1,Csf1r,Cx3cr1,Cd74,Lgmn,Ccl7,Spi1	7/246
4_Member	GO Biological Processes	GO:0002763	positive regulation of myeloid leukocyte differentiation	-7.12944	-4.9538	12768,12978,16149,16476,20308	Ccr1,Csf1r,Cd74,Jun,Ccl9	5/77
4_Member	GO Biological Processes	GO:0030335	positive regulation of cell migration	-6.97291	-4.81645	12768,12978,13051,16149,16175,16476,19141,20306,20375	Ccr1,Csf1r,Cx3cr1,Cd74,Il1a,Jun,Lgmn,Ccl7,Spi1	9/609
4_Member	GO Biological Processes	GO:0071677	positive regulation of mononuclear cell migration	-6.93861	-4.78864	12768,13051,19141,20306,20375	Ccr1,Cx3cr1,Lgmn,Ccl7,Spi1	5/84
4_Member	GO Biological Processes	GO:2000147	positive regulation of cell motility	-6.80139	-4.67597	12768,12978,13051,16149,16175,16476,19141,20306,20375	Ccr1,Csf1r,Cx3cr1,Cd74,Il1a,Jun,Lgmn,Ccl7,Spi1	9/638
4_Member	GO Biological Processes	GO:0040017	positive regulation of locomotion	-6.71032	-4.5972	12768,12978,13051,16149,16175,16476,19141,20306,20375	Ccr1,Csf1r,Cx3cr1,Cd74,Il1a,Jun,Lgmn,Ccl7,Spi1	9/654
4_Member	GO Biological Processes	GO:0070372	regulation of ERK1 and ERK2 cascade	-6.38866	-4.32804	12768,12978,16149,16175,16476,20306,20308	Ccr1,Csf1r,Cd74,Il1a,Jun,Ccl7,Ccl9	7/343
4_Member	GO Biological Processes	GO:0045639	positive regulation of myeloid cell differentiation	-6.1998	-4.1717	12768,12978,16149,16476,20308	Ccr1,Csf1r,Cd74,Jun,Ccl9	5/118
4_Member	GO Molecular Functions	GO:0019955	cytokine binding	-6.09959	-4.09155	12768,12978,13051,16149,21825,22695	Ccr1,Csf1r,Cx3cr1,Cd74,Thbs1,Zfp36	6/145
4_Member	GO Biological Processes	GO:0045670	regulation of osteoclast differentiation	-5.61932	-3.69268	12608,12768,12978,14728,20308	Cebpb,Ccr1,Csf1r,Lilrb4a,Ccl9	5/97
4_Member	GO Biological Processes	GO:0090026	positive regulation of monocyte chemotaxis	-5.08486	-3.25796	12768,13051,19141	Ccr1,Cx3cr1,Lgmn	3/28
4_Member	GO Biological Processes	GO:0001774	microglial cell activation	-4.7872	-3.00443	12978,13051,16476	Csf1r,Cx3cr1,Jun	3/35
4_Member	GO Biological Processes	GO:0090025	regulation of monocyte chemotaxis	-4.74983	-2.97492	12768,13051,19141	Ccr1,Cx3cr1,Lgmn	3/36
4_Member	GO Biological Processes	GO:0002269	leukocyte activation involved in inflammatory response	-4.64387	-2.88535	12978,13051,16476	Csf1r,Cx3cr1,Jun	3/39
4_Member	GO Molecular Functions	GO:0019957	C-C chemokine binding	-4.64159	-2.88521	12768,13051,22695	Ccr1,Cx3cr1,Zfp36	3/25
4_Member	GO Biological Processes	GO:0045672	positive regulation of osteoclast differentiation	-4.61043	-2.85724	12768,12978,20308	Ccr1,Csf1r,Ccl9	3/40
4_Member	GO Biological Processes	GO:0061900	glial cell activation	-4.48483	-2.75131	12978,13051,16476	Csf1r,Cx3cr1,Jun	3/44
4_Member	GO Biological Processes	GO:1905523	positive regulation of macrophage migration	-4.35465	-2.64669	12978,13051,21825	Csf1r,Cx3cr1,Thbs1	3/31
4_Member	GO Molecular Functions	GO:0019956	chemokine binding	-4.19418	-2.5184	12768,13051,22695	Ccr1,Cx3cr1,Zfp36	3/35
4_Member	GO Biological Processes	GO:0150076	neuroinflammatory response	-4.14598	-2.4807	12978,13051,16476	Csf1r,Cx3cr1,Jun	3/57
4_Member	GO Biological Processes	GO:0002274	myeloid leukocyte activation	-3.96093	-2.32493	12978,13051,16476,20375	Csf1r,Cx3cr1,Jun,Spi1	4/177
4_Member	GO Biological Processes	GO:0042116	macrophage activation	-3.89795	-2.27304	12978,13051,16476	Csf1r,Cx3cr1,Jun	3/69
4_Member	GO Biological Processes	GO:1905521	regulation of macrophage migration	-3.75417	-2.1649	12978,13051,21825	Csf1r,Cx3cr1,Thbs1	3/49
4_Member	GO Biological Processes	GO:0051851	modulation by host of symbiont process	-3.67539	-2.09958	12978,13051,16476	Csf1r,Cx3cr1,Jun	3/82
4_Member	GO Molecular Functions	GO:0004896	cytokine receptor activity	-3.47347	-1.93031	12768,13051,16149	Ccr1,Cx3cr1,Cd74	3/96
4_Member	GO Biological Processes	GO:0070167	regulation of biomineral tissue development	-3.33527	-1.81625	12608,12768,12978	Cebpb,Ccr1,Csf1r	3/107
4_Member	GO Biological Processes	GO:0071622	regulation of granulocyte chemotaxis	-3.33241	-1.81586	12978,16149,21825	Csf1r,Cd74,Thbs1	3/68
4_Member	GO Biological Processes	GO:0051702	biological process involved in interaction with symbiont	-3.30015	-1.79091	12978,13051,16476	Csf1r,Cx3cr1,Jun	3/110
5_Summary	GO Biological Processes	GO:0032675	regulation of interleukin-6 production	-9.8595	-7.12699	12523,12608,14728,16149,16175,16792,21929,170744,229521,21825	Cd84,Cebpb,Lilrb4a,Cd74,Il1a,Laptm5,Tnfaip3,Tlr8,Syt11,Thbs1	10/-
5_Member	GO Biological Processes	GO:0032675	regulation of interleukin-6 production	-9.8595	-7.12699	12523,12608,14728,16149,16175,16792,21929,170744,229521	Cd84,Cebpb,Lilrb4a,Cd74,Il1a,Laptm5,Tnfaip3,Tlr8,Syt11	9/173
5_Member	GO Biological Processes	GO:0032755	positive regulation of interleukin-6 production	-3.93853	-2.30575	16149,16175,16792,170744	Cd74,Il1a,Laptm5,Tlr8	4/113
5_Member	GO Biological Processes	GO:0032655	regulation of interleukin-12 production	-3.4301	-1.89472	16792,21825,170744	Laptm5,Thbs1,Tlr8	3/63
5_Member	GO Biological Processes	GO:0032649	regulation of type II interferon production	-2.47436	-1.10621	14728,16792,170744	Lilrb4a,Laptm5,Tlr8	3/135

## Sheet: p<0.05, log2fold(-1)
Chr	Start	End	Strand	Combined_exon_length	ID	gene	gene_biotype	GeneID	description	control #1	control #2	control #3	control #4	Stat3 ΔOHC #1	Stat3 ΔOHC #2	Stat3 ΔOHC #3	control #1 normalized	control #2 normalized	control #3 normalized	control #4 normalized	Stat3 ΔOHC #1 normalized	Stat3 ΔOHC #2 normalized	Stat3 ΔOHC #3 normalized	baseMean	log2FoldChange	lfcSE	stat	pvalue	padj
NC_000071.7	99761860	99776338	+	11207	gene-4930405H06Rik	4930405H06Rik	lncRNA	102638465		5	24	42	20	0	0	0	4.37953	31.022	35.6424	42.3609	0	0	0	10.5204	-4.20612	1.02163	-4.11705	3.83753e-05	0.00572286
NC_000081.7	81943352	81950739	+	4673	gene-4930407I10Rik	4930407I10Rik	protein_coding	328573	RIKEN cDNA 4930407I10 gene	8	27	38	47	0	0	1	7.00724	34.8998	32.2479	99.548	0	0	1.1908	16.6025	-4.10595	0.996904	-4.1187	3.81015e-05	0.00572286
NC_000084.7	77148188	77152826	-	4552	gene-4930520E11Rik	4930520E11Rik	lncRNA	102634716		3	33	17	31	0	3	0	2.62772	42.6553	14.4267	65.6593	0	1.98231	0	12.2151	-3.32095	1.00904	-3.29118	0.000997675	0.0437965
NC_000081.7	58855985	58877015	+	16178	gene-4930544F09Rik	4930544F09Rik	lncRNA	75198		18	34	29	42	4	5	0	15.7663	43.9478	24.6102	88.9578	3.37655	3.30385	0	19.0728	-3.11168	0.902461	-3.448	0.000564754	0.0311835
NC_000071.7	15857286	15862057	-	1167	gene-4930572O03Rik	4930572O03Rik	transcribed_pseudogene	381715	RIKEN cDNA 4930572O03 gene	7	9	6	16	0	0	0	6.13134	11.6333	5.09177	33.8887	0	0	0	5.61022	-3.66508	1.012	-3.62164	0.000292746	0.0201529
NC_000067.7	26720882	26726541	-	4331	gene-4931408C20Rik	4931408C20Rik	protein_coding	210940	RIKEN cDNA 4931408C20 gene	14	3	19	7	0	0	0	12.2627	3.87775	16.1239	14.8263	0	0	0	5.10039	-3.37339	1.01128	-3.33578	0.000850609	0.0393486
NC_000077.7	21444730	21461180	-	3061	gene-4932414J04Rik	4932414J04Rik	lncRNA	237694	RIKEN cDNA 4932414J04 gene	19	32	6	5	0	0	0	16.6422	41.3627	5.09177	10.5902	0	0	0	6.82779	-3.96662	1.02332	-3.87621	0.000106097	0.0106226
NC_000073.7	29218688	29237289	+	9399	gene-4932431P20Rik	4932431P20Rik	misc_RNA	114675		20	110	24	41	10	0	0	17.5181	142.184	20.3671	86.8397	8.44139	0	0	25.6745	-3.22224	0.981712	-3.28226	0.00102979	0.0445604
NC_000077.7	97380933	97391167	-	8741	gene-4933428G20Rik	4933428G20Rik	protein_coding	100141474	RIKEN cDNA 4933428G20 gene	0	5	10	52	0	1	0	0	6.46292	8.48628	110.138	0	0.66077	0	11.5557	-3.51847	1.034	-3.40278	0.000667032	0.0345797
NC_000070.7	62443541	62471270	+	9356	gene-4933430I17Rik	4933430I17Rik	protein_coding	214106	RIKEN cDNA 4933430I17 gene	10	16	24	44	0	3	0	8.75905	20.6813	20.3671	93.1939	0	1.98231	0	15.5752	-3.66888	0.943054	-3.89042	0.000100069	0.0104008
NC_000078.7	32146592	32173823	-	4640	gene-5430401H09Rik	5430401H09Rik	lncRNA	100504461		9	46	25	8	1	1	1	7.88315	59.4588	21.2157	16.9443	0.844139	0.66077	1.1908	10.8615	-3.61895	0.915984	-3.95089	7.78612e-05	0.0088283
NC_000075.7	103300777	103338459	+	2178	gene-5830418P13Rik	5830418P13Rik	lncRNA	100529079	RIKEN cDNA 5830418P13 gene	10	20	12	5	0	0	0	8.75905	25.8517	10.1835	10.5902	0	0	0	5.10526	-3.40904	1.03389	-3.29731	0.000976164	0.0430981
NC_000068.8	147786379	147882433	-	14545	gene-9030622O22Rik	9030622O22Rik	lncRNA	100043820		23	22	24	48	1	2	0	20.1458	28.4368	20.3671	101.666	0.844139	1.32154	0	16.4463	-4.30183	0.899444	-4.78276	1.72903e-06	0.000894162
NC_000076.7	120225428	120228698	+	2250	gene-9230105E05Rik	9230105E05Rik	lncRNA	320626	RIKEN cDNA 9230105E05 gene	16	78	7	20	0	0	0	14.0145	100.822	5.9404	42.3609	0	0	0	17.1639	-3.80913	1.01856	-3.73973	0.000184221	0.0150897
NC_000081.7	39997761	40013406	+	2053	gene-9330182O14Rik	9330182O14Rik	protein_coding	328531	RIKEN cDNA 9330182O14 gene	4	53	8	32	0	0	0	3.50362	68.5069	6.78903	67.7774	0	0	0	15.7445	-3.68827	1.00836	-3.65769	0.000254496	0.0184598
NC_000072.7	54114920	54129472	-	12763	gene-9530036M11Rik	9530036M11Rik	lncRNA	78616		24	54	17	12	0	7	0	21.0217	69.7995	14.4267	25.4165	0	4.62539	0	15.5545	-3.11984	0.903217	-3.45414	0.000552043	0.0307217
NC_000080.7	70391854	70396951	-	1986	gene-9930012K11Rik	9930012K11Rik	protein_coding	268759	RIKEN cDNA 9930012K11 gene	32	24	18	11	0	6	2	28.029	31.022	15.2753	23.2985	0	3.96462	2.38161	13.164	-2.78127	0.846796	-3.28446	0.00102179	0.0444774
NC_000067.7	85065860	85088016	-	2743	gene-A530032D15Rik	A530032D15Rik	protein_coding	381287	RIKEN cDNA A530032D15Rik gene	7	150	28	53	14	15	1	6.13134	193.888	23.7616	112.256	11.8179	9.91156	1.1908	35.0566	-2.77348	0.858265	-3.23149	0.00123147	0.0489137
NC_000067.7	71282249	71454069	-	8323	gene-Abca12	Abca12	protein_coding	74591	ATP-binding cassette%2C sub-family A %28ABC1%29%2C member 12	25	26	19	14	0	1	2	21.8976	33.6072	16.1239	29.6526	0	0.66077	2.38161	9.55924	-3.62065	0.94845	-3.81744	0.000134844	0.0124308
NC_000073.7	119153563	119199917	+	6738	gene-Acsm2	Acsm2	protein_coding	233799	acyl-CoA synthetase medium-chain family member 2	14	33	5	20	0	0	0	12.2627	42.6553	4.24314	42.3609	0	0	0	9.22927	-4.05273	1.03247	-3.92528	8.6629e-05	0.00951707
NC_000071.7	121638159	121641498	-	3340	gene-Adam1b	Adam1b	protein_coding	280667	a disintegrin and metallopeptidase domain 1b	34	14	11	23	1	4	0	29.7808	18.0962	9.33491	48.715	0.844139	2.64308	0	10.9389	-3.32372	0.91084	-3.64907	0.000263189	0.0187999
NC_000074.7	27575546	27613464	+	6009	gene-Adgra2	Adgra2	protein_coding	78560	adhesion G protein-coupled receptor A2	531	724	673	369	121	377	18	465.106	935.83	571.127	781.558	102.141	249.11	21.4345	346.961	-2.27942	0.5631	-4.04799	5.16597e-05	0.00652762
NC_000071.7	129173741	129281663	+	5323	gene-Adgrd1	Adgrd1	protein_coding	243277	adhesion G protein-coupled receptor D1	198	143	264	106	13	37	0	173.429	184.839	224.038	224.513	10.9738	24.4485	0	88.9354	-3.24056	0.835781	-3.87729	0.000105627	0.0106226
NC_000068.8	38559267	38579760	+	8878	gene-Adgrd2-ps	Adgrd2-ps	transcribed_pseudogene	674251		30	10	4	55	0	2	1	26.2772	12.9258	3.39451	116.492	0	1.32154	1.1908	14.8317	-3.8181	0.99181	-3.84962	0.000118299	0.0114534
NC_000070.7	101273675	101324968	+	8158	gene-Ak4	Ak4	protein_coding	11639	adenylate kinase 4	33	47	14	44	0	9	0	28.9049	60.7514	11.8808	93.1939	0	5.94693	0	24.5898	-3.30603	0.874315	-3.78128	0.000156022	0.0134778
NC_000078.7	105670115	105748706	+	5219	gene-Ak7	Ak7	protein_coding	78801	adenylate kinase 7	19	53	3	39	0	0	0	16.6422	68.5069	2.54589	82.6037	0	0	0	19.8961	-4.47455	0.948236	-4.71882	2.37219e-06	0.00107016
NC_000077.7	69016243	69039941	+	6129	gene-Aloxe3	Aloxe3	protein_coding	23801	arachidonate lipoxygenase 3	10	53	12	12	0	0	1	8.75905	68.5069	10.1835	25.4165	0	0	1.1908	11.4687	-3.83327	0.966322	-3.96686	7.28253e-05	0.00839193
NC_000068.8	118529584	118534444	-	4861	gene-Ankrd63	Ankrd63	protein_coding	383787	ankyrin repeat domain 63	16	32	41	39	0	4	0	14.0145	41.3627	34.7938	82.6037	0	2.64308	0	19.7543	-3.88888	0.87951	-4.42164	9.79555e-06	0.00249987
NC_000072.7	18855830	18879588	+	9413	gene-Ankrd7	Ankrd7	protein_coding	75196	ankyrin repeat domain 7	7	56	12	17	0	3	0	6.13134	72.3847	10.1835	36.0067	0	1.98231	0	12.7448	-3.62445	0.966178	-3.75133	0.000175902	0.0146537
NC_000071.7	77149240	77158806	+	2558	gene-Arl9	Arl9	protein_coding	384185	ADP-ribosylation factor-like 9	15	51	40	48	0	9	0	13.1386	65.9218	33.9451	101.666	0	5.94693	0	24.2721	-3.51502	0.861993	-4.07779	4.54666e-05	0.00617967
NC_000074.7	55003366	55040877	+	8690	gene-Asb5	Asb5	protein_coding	76294	ankyrin repeat and SOCs box-containing 5	27	6	15	23	0	2	0	23.6494	7.7555	12.7294	48.715	0	1.32154	0	9.47722	-3.63992	0.952552	-3.82123	0.000132786	0.0122959
NC_000079.7	49697919	49721041	+	2354	gene-Aspn	Aspn	protein_coding	66695	asporin	129	26	42	28	0	8	2	112.992	33.6072	35.6424	59.3052	0	5.28616	2.38161	27.3904	-3.3191	0.893636	-3.71415	0.000203884	0.0161304
NC_000080.7	56602525	56626008	+	3951	gene-Atp12a	Atp12a	protein_coding	192113	ATPase%2C H%2B/K%2B transporting%2C nongastric%2C alpha polypeptide	2	65	10	18	0	1	0	1.75181	84.0179	8.48628	38.1248	0	0.66077	0	12.9777	-3.53176	1.02513	-3.44518	0.000570689	0.0314294
NC_000068.8	132095258	132102847	+	3216	gene-AV099323	AV099323	lncRNA	102633666		2	45	4	19	0	1	0	1.75181	58.1663	3.39451	40.2428	0	0.66077	0	10.2926	-3.62929	1.00988	-3.59377	0.000325922	0.0216631
NC_000070.7	156287741	156290485	+	2745	gene-AW011738	AW011738	lncRNA	100382	expressed sequence AW011738	44	41	24	84	5	20	2	38.5398	52.9959	20.3671	177.916	4.22069	13.2154	2.38161	32.3129	-2.89617	0.760398	-3.80876	0.000139666	0.012614
NC_000075.7	39498692	39516070	-	5269	gene-AW551984	AW551984	protein_coding	244810	expressed sequence AW551984	3	94	0	23	0	2	0	2.62772	121.503	0	48.715	0	1.32154	0	16.5652	-3.49476	1.02294	-3.4164	0.000634555	0.0337755
NC_000070.7	32238413	32586109	+	57622	gene-Bach2	Bach2	protein_coding	12014	BTB and CNC homology%2C basic leucine zipper transcription factor 2	478	199	316	135	66	258	73	418.683	257.224	268.167	285.936	55.7132	170.479	86.9286	205.833	-1.48786	0.422236	-3.52376	0.000425463	0.0262221
NC_000076.7	81442142	81445670	+	1890	gene-BC025920	BC025920	transcribed_pseudogene	268319	cDNA sequence BC025920	3	30	14	32	0	3	2	2.62772	38.7775	11.8808	67.7774	0	1.98231	2.38161	12.1301	-3.15623	0.957511	-3.29628	0.000979734	0.0430981
NC_000077.7	85593026	85610570	-	3138	gene-Bcas3os1	Bcas3os1	lncRNA	71489	breast carcinoma amplified sequence 3%2C opposite strand 1	3	53	1	20	0	0	0	2.62772	68.5069	0.848628	42.3609	0	0	0	13.0042	-3.58854	0.999339	-3.59092	0.000329515	0.0218335
NC_000073.7	81616401	81642047	-	5582	gene-Bnc1	Bnc1	protein_coding	12173	basonuclin 1	12	42	13	17	0	4	0	10.5109	54.2885	11.0322	36.0067	0	2.64308	0	11.2345	-3.21266	0.989769	-3.24587	0.00117091	0.0476587
NC_000067.7	85219007	85260602	-	6476	gene-C130026I21Rik	C130026I21Rik	protein_coding	620078	RIKEN cDNA C130026I21 gene	12	101	15	65	16	8	2	10.5109	130.551	12.7294	137.673	13.5062	5.28616	2.38161	30.4772	-2.74891	0.842127	-3.26425	0.00109755	0.0463573
NC_000072.7	124507303	124519340	-	3103	gene-C1s1	C1s1	protein_coding	50908	complement component 1%2C s subcomponent 1	114	256	166	40	19	46	28	99.8532	330.901	140.872	84.7217	16.0386	30.3954	33.3425	76.0466	-2.31536	0.711208	-3.25553	0.00113182	0.0472741
NC_000070.7	129276512	129292879	+	5263	gene-C330020E22Rik	C330020E22Rik	lncRNA	320896	RIKEN cDNA C330020E22 gene	51	57	90	37	0	12	0	44.6712	73.6773	76.3766	78.3676	0	7.92925	0	30.2141	-3.36179	0.903194	-3.72212	0.000197559	0.015807
NC_000067.7	135980261	136047560	+	6638	gene-Cacna1s	Cacna1s	protein_coding	12292	calcium channel%2C voltage-dependent%2C L type%2C alpha 1S subunit	13	63	6	39	0	1	0	11.3868	81.4328	5.09177	82.6037	0	0.66077	0	16.9169	-4.62109	0.979068	-4.71989	2.35976e-06	0.00107016
NC_000072.7	17306287	17341327	+	2962	gene-Cav1	Cav1	protein_coding	12389	caveolin 1%2C caveolae protein	269	482	415	288	84	168	133	235.618	623.025	352.181	609.996	70.9076	111.009	158.377	252.116	-1.92763	0.409596	-4.70619	2.52391e-06	0.00111489
NC_000067.7	51328285	51342119	+	3055	gene-Cavin2	Cavin2	protein_coding	20324	caveolae associated 2	852	1118	1304	649	216	281	92	746.271	1445.11	1106.61	1374.61	182.334	185.677	109.554	534.888	-2.78286	0.376303	-7.39526	1.41136e-13	1.49625e-09
NC_000085.7	40737197	40818227	+	6997	gene-Cc2d2b	Cc2d2b	protein_coding	668310	coiled-coil and C2 domain containing 2B	2	61	19	9	0	2	0	1.75181	78.8476	16.1239	19.0624	0	1.32154	0	10.7966	-3.63652	1.01703	-3.57561	0.000349408	0.0227225
NC_000074.7	46387656	46398643	+	4155	gene-Ccdc110	Ccdc110	protein_coding	212392	coiled-coil domain containing 110	7	83	6	11	0	5	0	6.13134	107.284	5.09177	23.2985	0	3.30385	0	13.2455	-3.29449	1.01514	-3.24537	0.00117299	0.0476587
NC_000076.7	41414838	41592586	-	9649	gene-Ccdc162	Ccdc162	protein_coding	75973	coiled-coil domain containing 162	24	16	33	37	1	9	0	21.0217	20.6813	28.0047	78.3676	0.844139	5.94693	0	16.9774	-2.96711	0.898473	-3.3024	0.000958625	0.0425224
NC_000076.7	93376451	93420189	+	4030	gene-Ccdc38	Ccdc38	protein_coding	237465	coiled-coil domain containing 38	19	30	14	25	0	0	0	16.6422	38.7775	11.8808	52.9511	0	0	0	11.9542	-4.37576	0.983065	-4.45114	8.54166e-06	0.00229252
NC_000082.7	44913770	44948287	+	4139	gene-Ccdc80	Ccdc80	protein_coding	67896	coiled-coil domain containing 80	406	295	331	205	199	237	51	355.617	381.312	280.896	434.199	167.984	156.603	60.731	227.362	-1.44218	0.374145	-3.8546	0.000115917	0.0113262
NC_000073.7	90075520	90077872	+	2353	gene-Ccdc89	Ccdc89	protein_coding	70054	coiled-coil domain containing 89	3	28	11	22	0	2	0	2.62772	36.1923	9.33491	46.5969	0	1.32154	0	8.80425	-3.49675	1.01903	-3.43145	0.000600369	0.0323087
NC_000081.7	13028785	13176493	-	11309	gene-Cdh6	Cdh6	protein_coding	12563	cadherin 6	252	386	325	226	34	126	56	220.728	498.937	275.804	478.678	28.7007	83.2571	66.685	177.857	-2.47663	0.497948	-4.97367	6.56976e-07	0.00044935
NC_000077.7	67815632	67856494	-	2227	gene-Cfap52	Cfap52	protein_coding	71860	cilia and flagella associated protein 52	3	36	0	67	0	1	0	2.62772	46.533	0	141.909	0	0.66077	0	18.2693	-3.75563	1.02176	-3.67566	0.000237237	0.0179916
NC_000071.7	5629284	5714232	-	5619	gene-Cfap69	Cfap69	protein_coding	207686	cilia and flagella associated protein 69	12	110	32	28	0	11	0	10.5109	142.184	27.1561	59.3052	0	7.26848	0	25.3621	-3.19868	0.947277	-3.37671	0.000733582	0.0363415
NC_000068.8	91752534	91760180	+	3689	gene-Chrm4	Chrm4	protein_coding	12672	cholinergic receptor%2C muscarinic 4	36	17	2	17	0	0	0	31.5326	21.9739	1.69726	36.0067	0	0	0	8.64339	-3.46758	1.03393	-3.3538	0.000797113	0.0380658
NC_000074.7	110755707	110766033	-	2087	gene-Chst4	Chst4	protein_coding	26887	carbohydrate sulfotransferase 4	1	35	15	15	0	0	0	0.875905	45.2404	12.7294	31.7706	0	0	0	8.23785	-3.49971	1.03425	-3.38383	0.000714823	0.0356621
NC_000082.7	88302695	88303866	-	1172	gene-Cldn17	Cldn17	protein_coding	239931	claudin 17	9	28	3	16	1	0	0	7.88315	36.1923	2.54589	33.8887	0.844139	0	0	7.59725	-3.64509	1.01221	-3.60113	0.000316836	0.0213032
NC_000071.7	38858951	39034201	-	6778	gene-Clnk	Clnk	protein_coding	27278	cytokine-dependent hematopoietic cell linker	1	49	9	26	0	1	0	0.875905	63.3366	7.63766	55.0691	0	0.66077	0	11.7056	-3.90113	1.02379	-3.81049	0.000138692	0.012614
NC_000067.7	99700006	100418324	+	10427	gene-Cntnap5b	Cntnap5b	protein_coding	241175	contactin associated protein-like 5B	8	134	53	13	0	12	0	7.00724	173.206	44.9773	27.5346	0	7.92925	0	24.0845	-3.33652	0.969461	-3.44162	0.000578236	0.0316055
NC_000086.8	139948399	140257091	-	6950	gene-Col4a6	Col4a6	protein_coding	94216	collagen%2C type IV%2C alpha 6	40	122	81	37	4	13	12	35.0362	157.695	68.7389	78.3676	3.37655	8.59002	14.2896	38.4809	-2.70422	0.808389	-3.34519	0.000822251	0.0384909
NC_000068.8	27776393	27929522	+	8515	gene-Col5a1	Col5a1	protein_coding	12831	collagen%2C type V%2C alpha 1	291	365	354	168	67	294	49	254.888	471.793	300.414	355.831	56.5573	194.267	58.3494	215.028	-1.64255	0.480648	-3.41737	0.000632304	0.0337701
NC_000075.7	105867284	105975729	-	7817	gene-Col6a4	Col6a4	protein_coding	68553	collagen%2C type VI%2C alpha 4	0	15	27	54	0	1	0	0	19.3888	22.913	114.374	0	0.66077	0	15.3914	-3.89654	1.00555	-3.87502	0.000106618	0.0106226
NC_000075.7	105733269	105839743	-	9493	gene-Col6a5	Col6a5	protein_coding	665033	collagen%2C type VI%2C alpha 5	1	52	11	22	0	4	0	0.875905	67.2143	9.33491	46.5969	0	2.64308	0	12.8899	-3.19174	0.981412	-3.2522	0.00114517	0.0473315
NC_000075.7	105566616	105705413	-	7600	gene-Col6a6	Col6a6	protein_coding	245026	collagen%2C type VI%2C alpha 6	43	56	62	40	1	6	1	37.6639	72.3847	52.615	84.7217	0.844139	3.96462	1.1908	23.9443	-4.19733	0.772707	-5.43199	5.57301e-08	7.87764e-05
NC_000084.7	9707648	9877995	+	3575	gene-Colec12	Colec12	protein_coding	140792	collectin sub-family member 12	604	453	778	288	114	395	52	529.047	585.54	660.233	609.996	96.2318	261.004	61.9218	332.456	-1.99053	0.442118	-4.50227	6.72316e-06	0.00195276
NC_000069.7	20011097	20063914	+	7316	gene-Cp	Cp	protein_coding	12870	ceruloplasmin	2458	2442	2562	1464	465	1264	356	2152.97	3156.49	2174.19	3100.81	392.524	835.214	423.926	1331.18	-2.20019	0.355049	-6.19686	5.7599e-10	1.72693e-06
NC_000072.7	21985875	22256406	+	9197	gene-Cped1	Cped1	protein_coding	214642	cadherin-like and PC-esterase domain containing 1	632	425	512	220	34	234	54	553.572	549.348	434.498	465.969	28.7007	154.62	64.3034	264.425	-2.46527	0.457261	-5.39137	6.99208e-08	8.72077e-05
NC_000080.7	25941983	25956798	+	1993	gene-Cphx1	Cphx1	protein_coding	105594	cytoplasmic polyadenylated homeobox 1	7	11	18	8	0	0	0	6.13134	14.2184	15.2753	16.9443	0	0	0	5.09739	-3.52581	1.02448	-3.44157	0.000578358	0.0316055
NC_000070.7	140941249	140947425	+	1096	gene-Cplane2	Cplane2	protein_coding	76166	ciliogenesis and planar polarity effector 2	6	8	9	36	0	2	0	5.25543	10.3407	7.63766	76.2495	0	1.32154	0	9.92879	-3.46078	0.997559	-3.46925	0.000521919	0.0295671
NC_000076.7	117465405	117523257	+	5402	gene-Cpm	Cpm	protein_coding	70574	carboxypeptidase M	404	473	489	252	0	125	5	353.866	611.392	414.979	533.747	0	82.5963	5.95402	235.475	-3.34271	0.753345	-4.43716	9.11517e-06	0.00235694
NC_000067.7	139101288	139307262	-	28873	gene-Crb1	Crb1	protein_coding	170788	crumbs family member 1%2C photoreceptor morphogenesis associated	2	118	8	51	0	3	0	1.75181	152.525	6.78903	108.02	0	1.98231	0	26.1994	-3.96624	0.988541	-4.01221	6.01526e-05	0.00720574
NC_000067.7	60948184	60954991	+	2135	gene-Ctla4	Ctla4	protein_coding	12477	cytotoxic T-lymphocyte-associated protein 4	19	36	11	5	0	1	0	16.6422	46.533	9.33491	10.5902	0	0.66077	0	7.99098	-3.59576	1.0143	-3.54507	0.000392507	0.0246223
NC_000067.7	131566052	131603245	+	2120	gene-Ctse	Ctse	protein_coding	13034	cathepsin E	14	26	38	30	0	6	0	12.2627	33.6072	32.2479	63.5413	0	3.96462	0	15.4946	-3.50956	0.875902	-4.0068	6.15475e-05	0.00729045
NC_000082.7	78098114	78156673	+	10178	gene-Cxadr	Cxadr	protein_coding	13052	coxsackie virus and adenovirus receptor	982	873	972	591	428	339	213	860.139	1128.43	824.867	1251.76	361.291	224.001	253.641	565.024	-1.81347	0.335899	-5.39887	6.70633e-08	8.72077e-05
NC_000072.7	117145496	117158329	+	7161	gene-Cxcl12	Cxcl12	protein_coding	20315	chemokine %28C-X-C motif%29 ligand 12	549	359	475	270	38	287	74	480.872	464.037	403.098	571.872	32.0773	189.641	88.1194	258.385	-2.02619	0.58929	-3.43837	0.000585235	0.0317359
NC_000072.7	34848706	34855024	-	3830	gene-Cyren	Cyren	protein_coding	78412	cell cycle regulator of NHEJ	63	24	84	14	0	18	1	55.182	31.022	71.2848	29.6526	0	11.8939	1.1908	22.5262	-2.7031	0.825298	-3.2753	0.00105549	0.045279
NC_000069.7	83032589	83270336	+	19269	gene-Dchs2	Dchs2	protein_coding	100534287	dachsous cadherin related 2	247	82	167	160	18	45	3	216.349	105.992	141.721	338.887	15.1945	29.7347	3.57241	94.4104	-3.19275	0.661829	-4.82413	1.40618e-06	0.000805819
NC_000076.7	97315362	97354025	+	2104	gene-Dcn	Dcn	protein_coding	13179	decorin	945	726	803	297	42	383	76	827.73	938.416	681.449	629.059	35.4538	253.075	90.501	372.249	-2.43943	0.526761	-4.631	3.63908e-06	0.00142888
NC_000067.7	169799874	169938525	-	8941	gene-Ddr2	Ddr2	protein_coding	18214	discoidin domain receptor family%2C member 2	1996	490	1408	572	208	549	314	1748.31	633.366	1194.87	1211.52	175.581	362.763	373.912	637.241	-1.90256	0.411307	-4.62566	3.73414e-06	0.00143955
NC_000075.7	118927720	118977314	+	10163	gene-Dlec1	Dlec1	protein_coding	320256	deleted in lung and esophageal cancer 1	42	96	20	44	2	4	0	36.788	124.088	16.9726	93.1939	1.68828	2.64308	0	29.3338	-4.38336	0.820069	-5.34511	9.03613e-08	0.000106441
NC_000081.7	28155000	28472191	+	15840	gene-Dnah5	Dnah5	protein_coding	110082	dynein%2C axonemal%2C heavy chain 5	51	69	24	38	0	6	2	44.6712	89.1883	20.3671	80.4856	0	3.96462	2.38161	22.3362	-3.74743	0.912417	-4.10714	4.00584e-05	0.00577794
NC_000077.7	114614634	114648715	+	3704	gene-Dnaic2	Dnaic2	protein_coding	432611	dynein%2C axonemal%2C intermediate chain 2	2	73	1	26	0	1	1	1.75181	94.3586	0.848628	55.0691	0	0.66077	1.1908	15.9183	-3.3163	1.00403	-3.30299	0.000956598	0.0425215
NC_000075.7	21711476	21764006	-	8542	gene-Dock6	Dock6	protein_coding	319899	dedicator of cytokinesis 6	1021	504	825	523	445	552	367	894.299	651.462	700.118	1107.74	375.642	364.745	437.025	529.332	-1.07508	0.288999	-3.72002	0.000199209	0.015879
NC_000084.7	20216528	20247830	-	5007	gene-Dsc1	Dsc1	protein_coding	13505	desmocollin 1	2	33	22	37	0	2	0	1.75181	42.6553	18.6698	78.3676	0	1.32154	0	13.1586	-4.03818	0.995211	-4.05761	4.95776e-05	0.00648883
NC_000068.8	122143525	122178454	+	6190	gene-Duox1	Duox1	protein_coding	99439	dual oxidase 1	9	5	13	24	0	0	0	7.88315	6.46292	11.0322	50.833	0	0	0	6.9283	-3.48909	1.03404	-3.37424	0.000740202	0.0365624
NC_000077.7	44502738	44898923	+	39939	gene-Ebf1	Ebf1	protein_coding	13591	early B cell factor 1	1830	825	1896	699	252	742	236	1602.91	1066.38	1609	1480.51	212.723	490.292	281.03	783.95	-2.03222	0.450493	-4.5111	6.44912e-06	0.00189918
NC_000075.7	25392809	25515406	+	14816	gene-Eepd1	Eepd1	protein_coding	67484	endonuclease/exonuclease/phosphatase family domain containing 1	108	52	68	72	14	52	8	94.5978	67.2143	57.7067	152.499	11.8179	34.3601	9.52643	48.0825	-2.08067	0.633071	-3.28662	0.00101396	0.0444195
NC_000077.7	104899811	105008363	+	5530	gene-Efcab3	Efcab3	protein_coding	70894	EF-hand calcium binding domain 3	0	72	2	40	0	2	0	0	93.066	1.69726	84.7217	0	1.32154	0	16.5776	-3.36967	1.03602	-3.25252	0.00114385	0.0473315
NC_000081.7	83750913	83959226	-	6431	gene-Efcab6	Efcab6	protein_coding	77627	EF-hand calcium binding domain 6	30	45	16	59	0	1	2	26.2772	58.1663	13.5781	124.965	0	0.66077	2.38161	26.2134	-3.61766	0.951237	-3.80311	0.000142892	0.0127837
NC_000077.7	28803154	28876743	+	2190	gene-Efemp1	Efemp1	protein_coding	216616	epidermal growth factor-containing fibulin-like extracellular matrix protein 1	532	395	634	246	270	429	205	465.982	510.57	538.03	521.038	227.917	283.471	244.115	358.482	-1.00135	0.228519	-4.38191	1.17644e-05	0.00280271
NC_000069.7	137046824	137136830	+	1476	gene-Emcn	Emcn	protein_coding	59308	endomucin	516	385	926	293	98	150	12	451.967	497.645	785.83	620.586	82.7256	99.1156	14.2896	271.521	-2.98725	0.483576	-6.17742	6.51579e-10	1.72693e-06
NC_000083.7	71559167	71618551	-	4179	gene-Emilin2	Emilin2	protein_coding	246707	elastin microfibril interfacer 2	2879	2754	4373	1697	137	734	180	2521.73	3559.77	3711.05	3594.32	115.647	485.006	214.345	1536.38	-3.47016	0.417894	-8.30393	1.00725e-16	2.13567e-12
NC_000081.7	54702297	54816284	-	3995	gene-Enpp2	Enpp2	protein_coding	18606	ectonucleotide pyrophosphatase/phosphodiesterase 2	837	560	1172	492	388	224	22	733.133	723.847	994.592	1042.08	327.526	148.013	26.1977	446.893	-2.19756	0.573052	-3.83483	0.000125652	0.0119471
NC_000078.7	111383864	111398114	+	5367	gene-Exoc3l4	Exoc3l4	protein_coding	74190	exocyst complex component 3-like 4	21	35	14	10	1	5	0	18.394	45.2404	11.8808	21.1804	0.844139	3.30385	0	10.9948	-3.05081	0.899385	-3.3921	0.00069358	0.0353509
NC_000079.7	95738288	95754974	-	3338	gene-F2r	F2r	protein_coding	14062	coagulation factor II %28thrombin%29 receptor	80	149	119	35	26	46	5	70.0724	192.595	100.987	74.1315	21.9476	30.3954	5.95402	56.5095	-2.229	0.637481	-3.49658	0.000471271	0.0281475
NC_000068.8	129299717	129378522	-	6636	gene-F830045P16Rik	F830045P16Rik	protein_coding	228592	RIKEN cDNA F830045P16 gene	5	3	8	44	0	0	0	4.37953	3.87775	6.78903	93.1939	0	0	0	12.0576	-3.55702	1.01461	-3.50581	0.00045522	0.0274205
NC_000071.7	65127418	65199244	+	2949	gene-Fam114a1	Fam114a1	protein_coding	68303	family with sequence similarity 114%2C member A1	127	246	188	139	81	132	51	111.24	317.976	159.542	294.408	68.3752	87.2217	60.731	141.815	-1.52007	0.470416	-3.23134	0.00123212	0.0489137
NC_000084.7	58141689	58343200	-	10716	gene-Fbn2	Fbn2	protein_coding	14119	fibrillin 2	181	248	153	124	87	118	31	158.539	320.561	129.84	262.637	73.4401	77.9709	36.9149	156.837	-1.67797	0.483742	-3.46873	0.000522928	0.0295671
NC_000071.7	21688845	21850696	-	6248	gene-Fbxl13	Fbxl13	protein_coding	320118	F-box and leucine-rich repeat protein 13	36	28	7	23	0	1	0	31.5326	36.1923	5.9404	48.715	0	0.66077	0	11.1856	-4.39381	1.00502	-4.37185	1.23197e-05	0.00290239
NC_000080.7	10121561	10130771	+	6692	gene-Fezf2	Fezf2	protein_coding	54713	Fez family zinc finger 2	0	38	5	40	1	0	1	0	49.1182	4.24314	84.7217	0.844139	0	1.1908	12.9207	-3.41436	1.02368	-3.33538	0.000851815	0.0393486
NC_000079.7	55300631	55316572	+	3355	gene-Fgfr4	Fgfr4	protein_coding	14186	fibroblast growth factor receptor 4	113	262	209	26	8	51	22	98.9773	338.657	177.363	55.0691	6.75311	33.6993	26.1977	90.2061	-2.53866	0.688341	-3.68809	0.000225944	0.0172949
NC_000068.8	31703302	31736976	-	5710	gene-Fibcd1	Fibcd1	protein_coding	98970	fibrinogen C domain containing 1	23	58	11	0	1	0	0	20.1458	74.9698	9.33491	0	0.844139	0	0	11.1266	-3.49449	0.992244	-3.52181	0.000428617	0.0262658
NC_000069.7	93180853	93200996	+	13683	gene-Flg	Flg	protein_coding	14246		1	19	12	41	0	1	1	0.875905	24.5591	10.1835	86.8397	0	0.66077	1.1908	14.8952	-3.19864	0.990286	-3.23001	0.00123786	0.0489137
NC_000069.7	93104585	93128701	+	20806	gene-Flg2	Flg2	protein_coding	229574	filaggrin family member 2	10	86	12	42	5	2	0	8.75905	111.162	10.1835	88.9578	4.22069	1.32154	0	21.6386	-3.56025	0.93758	-3.79728	0.000146293	0.0129784
NC_000074.7	81337668	81422186	+	6626	gene-Frem3	Frem3	protein_coding	333315	Fras1 related extracellular matrix protein 3	24	38	2	2	0	0	0	21.0217	49.1182	1.69726	4.23609	0	0	0	7.42844	-3.48582	1.0294	-3.38625	0.000708556	0.0356346
NC_000086.8	139177872	139336216	+	8259	gene-Frmpd3	Frmpd3	protein_coding	245643	FERM and PDZ domain containing 3	3	58	12	13	0	2	0	2.62772	74.9698	10.1835	27.5346	0	1.32154	0	11.5193	-3.45793	1.00011	-3.45754	0.000545135	0.0306251
NC_000075.7	45311007	45321576	+	1468	gene-Fxyd2	Fxyd2	protein_coding	11936	FXYD domain-containing ion transport regulator 2	173	24	87	26	0	18	0	151.532	31.022	73.8307	55.0691	0	11.8939	0	34.2171	-3.30675	0.879177	-3.76118	0.000169111	0.0141725
NC_000071.7	128678170	128681157	+	2988	gene-Fzd10	Fzd10	protein_coding	93897	frizzled class receptor 10	72	91	100	25	0	9	2	63.0652	117.625	84.8628	52.9511	0	5.94693	2.38161	38.7777	-4.1011	0.685824	-5.97982	2.23391e-09	5.26284e-06
NC_000079.7	15638308	15904611	+	8514	gene-Gli3	Gli3	protein_coding	14634	GLI-Kruppel family member GLI3	295	253	280	189	187	186	76	258.392	327.024	237.616	400.31	157.854	122.903	90.501	212.814	-1.2634	0.329142	-3.83848	0.000123801	0.0118776
NC_000075.7	35420518	35429565	-	2537	gene-Gm1113	Gm1113	protein_coding	115487164	predicted gene 1113	27	63	1	37	1	3	0	23.6494	81.4328	0.848628	78.3676	0.844139	1.98231	0	17.2223	-3.76831	0.994887	-3.78768	0.00015206	0.0133228
NC_000077.7	95113413	95150789	-	2563	gene-Gm11515	Gm11515	lncRNA	102640586		6	31	3	7	0	0	0	5.25543	40.0701	2.54589	14.8263	0	0	0	6.05529	-3.42069	1.03035	-3.31993	0.000900388	0.0407926
NC_000077.7	118676238	118697735	+	21028	gene-Gm11750	Gm11750	lncRNA	108167940		10	69	10	64	0	2	0	8.75905	89.1883	8.48628	135.555	0	1.32154	0	25.6404	-3.94882	0.973183	-4.05763	4.95732e-05	0.00648883
NC_000070.7	99976824	100010522	+	33265	gene-Gm12701	Gm12701	lncRNA	105244634		465	725	597	373	350	336	214	407.296	937.123	506.631	790.03	295.449	222.019	254.832	408.35	-1.31716	0.366985	-3.58914	0.000331766	0.021846
NC_000070.7	135033443	135038235	+	3523	gene-Gm12984	Gm12984	lncRNA	102632547		22	18	10	4	0	0	0	19.2699	23.2665	8.48628	8.47217	0	0	0	5.53265	-3.7941	1.02516	-3.70099	0.000214762	0.016803
NC_000068.8	35112272	35144179	+	3597	gene-Gm13605	Gm13605	lncRNA	100504493		0	36	10	18	0	0	0	0	46.533	8.48628	38.1248	0	0	0	8.69911	-3.36381	1.03559	-3.24819	0.0011614	0.0476587
NC_000067.7	64118493	64140362	+	11052	gene-Gm13748	Gm13748	lncRNA	102639767		1	33	9	81	4	0	0	0.875905	42.6553	7.63766	171.561	3.37655	0	0	21.7343	-3.47594	0.998651	-3.48064	0.000500226	0.028979
NC_000068.8	90861079	90884311	-	12746	gene-Gm13778	Gm13778	lncRNA	102632821		91	2	55	126	12	6	6	79.7074	2.58517	46.6746	266.873	10.1297	3.96462	7.14482	43.3721	-3.04829	0.835394	-3.64893	0.000263338	0.0187999
NC_000072.7	31639155	31643066	-	2047	gene-Gm13848	Gm13848	lncRNA	434003	predicted gene 13848	17	64	4	20	0	0	0	14.8904	82.7253	3.39451	42.3609	0	0	0	13.1578	-4.79839	1.00748	-4.76278	1.90945e-06	0.000941534
NC_000075.7	28945803	29003280	+	51315	gene-Gm15520	Gm15520	lncRNA	625222		44	153	17	140	23	8	6	38.5398	197.765	14.4267	296.526	19.4152	5.28616	7.14482	61.6063	-3.05975	0.798991	-3.82952	0.000128392	0.0120455
NC_000082.7	45247046	45249857	-	2812	gene-Gm16011	Gm16011	pseudogene	100416872	predicted gene 16011	22	24	34	43	2	15	0	19.2699	31.022	28.8534	91.0758	1.68828	9.91156	0	21.8743	-2.68964	0.826923	-3.25259	0.00114358	0.0473315
NC_000075.7	57939557	57956280	+	2799	gene-Gm16130	Gm16130	lncRNA	330951	predicted gene 16130	1	53	6	17	0	1	0	0.875905	68.5069	5.09177	36.0067	0	0.66077	0	10.1038	-3.60093	1.03415	-3.48202	0.000497646	0.0289085
NC_000067.7	38257962	38286732	+	28114	gene-Gm16150	Gm16150	lncRNA	102638318		65	7	53	52	7	6	12	56.9338	9.04808	44.9773	110.138	5.90897	3.96462	14.2896	26.6279	-2.41678	0.74305	-3.25251	0.00114393	0.0473315
NC_000067.7	38415302	38433084	+	17402	gene-Gm16152	Gm16152	lncRNA	102638209		30	58	63	30	11	7	0	26.2772	74.9698	53.4636	63.5413	9.28553	4.62539	0	22.1477	-2.99738	0.811793	-3.6923	0.000222237	0.0172604
NC_000073.7	50820232	50826893	+	5535	gene-Gm16478	Gm16478	pseudogene	434186	predicted pseudogene 16478	0	79	13	47	1	0	0	0	102.114	11.0322	99.548	0.844139	0	0	19.9179	-4.40148	0.995976	-4.41926	9.90376e-06	0.00249987
NC_000071.7	136403040	136467665	+	38661	gene-Gm16599	Gm16599	lncRNA	105244801		34	47	21	96	5	10	5	29.7808	60.7514	17.8212	203.332	4.22069	6.6077	5.95402	34.7848	-3.21131	0.745453	-4.30786	1.6484e-05	0.00367905
NC_000080.7	69589092	69741529	-	17991	gene-Gm16867	Gm16867	protein_coding	100862085		136	137	162	51	37	54	49	119.123	177.084	137.478	108.02	31.2331	35.6816	58.3494	90.3098	-1.64546	0.39838	-4.13037	3.62176e-05	0.00568328
NC_000071.7	23519347	23544648	+	10817	gene-Gm17434	Gm17434	protein_coding	102635566		15	22	22	40	0	2	0	13.1386	28.4368	18.6698	84.7217	0	1.32154	0	14.3372	-4.26199	0.928677	-4.58932	4.44697e-06	0.00157148
NC_000084.7	12306216	12307984	+	1428	gene-Gm19293	Gm19293	pseudogene	100502625		10	21	9	16	0	0	0	8.75905	27.1443	7.63766	33.8887	0	0	0	7.70894	-3.82336	1.01338	-3.77288	0.000161373	0.0137968
NC_000071.7	15782291	15787090	+	1195	gene-Gm21083	Gm21083	protein_coding	105242399	predicted gene%2C 21083	5	34	10	13	0	2	0	4.37953	43.9478	8.48628	27.5346	0	1.32154	0	8.41749	-3.54507	0.965548	-3.67157	0.000241067	0.0179977
NC_000071.7	15676704	15681534	-	1222	gene-Gm21149	Gm21149	protein_coding	100861702	predicted gene%2C 21149	5	30	9	7	0	1	0	4.37953	38.7775	7.63766	14.8263	0	0.66077	0	7.86266	-3.21785	0.98849	-3.25532	0.00113263	0.0472741
NC_000071.7	15729454	15734220	-	1167	gene-Gm21190	Gm21190	protein_coding	100861755	predicted gene%2C 21190	4	19	8	15	0	0	0	3.50362	24.5591	6.78903	31.7706	0	0	0	7.87705	-3.37954	1.00624	-3.3586	0.00078339	0.0376649
NC_000075.7	117687464	117710561	+	19706	gene-Gm26614	Gm26614	lncRNA	102635428		28	36	26	39	1	2	0	24.5253	46.533	22.0643	82.6037	0.844139	1.32154	0	17.9792	-3.74287	0.960736	-3.89584	9.78607e-05	0.0103231
NC_000074.7	94292613	94456894	-	13910	gene-Gm26843	Gm26843	lncRNA	102632635		28	169	35	52	13	2	0	24.5253	218.447	29.702	110.138	10.9738	1.32154	0	38.4998	-3.4995	0.887176	-3.94454	7.99542e-05	0.00901018
NC_000072.7	101157047	101198581	+	37717	gene-Gm26911	Gm26911	lncRNA	102637100		34	177	26	98	1	4	0	29.7808	228.787	22.0643	207.568	0.844139	2.64308	0	53.4844	-5.0539	0.803663	-6.28858	3.20384e-10	1.69827e-06
NC_000079.7	49938134	50041813	+	6302	gene-Gm272	Gm272	protein_coding	102631805		17	70	26	3	0	6	0	14.8904	90.4808	22.0643	6.35413	0	3.96462	0	13.2175	-3.1742	0.980496	-3.23734	0.00120649	0.0485021
NC_000067.7	17685307	17711606	-	5489	gene-Gm28154	Gm28154	lncRNA	102634738		11	23	13	56	0	5	0	9.63496	29.7294	11.0322	118.61	0	3.30385	0	15.8052	-3.54814	0.999453	-3.55008	0.000385112	0.0244036
NC_000072.7	125451752	125462197	+	4547	gene-Gm28809	Gm28809	lncRNA	115490433		5	47	3	20	1	3	0	4.37953	60.7514	2.54589	42.3609	0.844139	1.98231	0	10.8308	-3.22297	0.9871	-3.26509	0.00109429	0.0463116
NC_000069.7	38717757	38763688	+	8827	gene-Gm29879	Gm29879	lncRNA	102631576		20	37	11	30	0	2	0	17.5181	47.8256	9.33491	63.5413	0	1.32154	0	12.8965	-4.0705	0.988134	-4.11938	3.79901e-05	0.00572286
NC_000074.7	124864612	124879700	-	5768	gene-Gm30081	Gm30081	lncRNA	102631854		3	96	22	4	0	0	1	2.62772	124.088	18.6698	8.47217	0	0	1.1908	14.8381	-3.69683	1.01309	-3.64908	0.000263184	0.0187999
NC_000081.7	92899399	92975388	+	6820	gene-Gm30085	Gm30085	lncRNA	102631859		15	140	0	26	0	0	2	13.1386	180.962	0	55.0691	0	0	2.38161	24.5399	-3.37219	1.02057	-3.30422	0.000952398	0.0424893
NC_000084.7	38158055	38239026	+	6116	gene-Gm30093	Gm30093	lncRNA	102631869		6	43	9	28	0	0	0	5.25543	55.5811	7.63766	59.3052	0	0	0	11.7237	-4.40868	1.02143	-4.3162	1.58736e-05	0.00358051
NC_000068.8	130852866	130870106	-	7501	gene-Gm30286	Gm30286	lncRNA	102632132		9	21	6	23	0	0	0	7.88315	27.1443	5.09177	48.715	0	0	0	15.3411	-3.42214	0.966394	-3.54115	0.000398392	0.0249177
NC_000069.7	17370298	17839947	-	16475	gene-Gm30340	Gm30340	lncRNA	102632200		2	48	12	9	0	2	1	1.75181	62.044	10.1835	19.0624	0	1.32154	1.1908	9.09807	-3.2254	0.984892	-3.27488	0.00105707	0.045279
NC_000078.7	27133549	27149088	+	8996	gene-Gm30401	Gm30401	lncRNA	102632286		18	33	4	10	0	1	0	15.7663	42.6553	3.39451	21.1804	0	0.66077	0	7.8904	-3.7754	1.00257	-3.76572	0.000166067	0.0140284
NC_000079.7	37007964	37154816	+	7523	gene-Gm30489	Gm30489	lncRNA	102632411		10	18	16	17	0	0	0	8.75905	23.2665	13.5781	36.0067	0	0	0	8.3869	-3.33696	1.02597	-3.2525	0.00114393	0.0473315
NC_000078.7	27078992	27133541	-	24554	gene-Gm30515	Gm30515	lncRNA	102632444		17	74	91	73	15	9	0	14.8904	95.6512	77.2252	154.617	12.6621	5.94693	0	37.2712	-3.11633	0.79596	-3.91518	9.0336e-05	0.00976878
NC_000074.7	46107600	46131998	-	15508	gene-Gm30635	Gm30635	lncRNA	102632605		8	23	40	23	1	3	1	7.00724	29.7294	33.9451	48.715	0.844139	1.98231	1.1908	15.9558	-3.4371	0.798832	-4.30266	1.68763e-05	0.00368895
NC_000067.7	132842691	132857572	-	14704	gene-Gm31159	Gm31159	lncRNA	102633300		25	69	20	20	4	2	0	21.8976	89.1883	16.9726	42.3609	3.37655	1.32154	0	17.4697	-3.7026	0.872978	-4.24134	2.22184e-05	0.00440278
NC_000082.7	94277694	94325454	+	6281	gene-Gm31323	Gm31323	lncRNA	102633513		12	52	19	39	0	3	0	10.5109	67.2143	16.1239	82.6037	0	1.98231	0	16.7838	-3.848	0.993355	-3.87374	0.000107179	0.0106226
NC_000075.7	101861592	101874748	+	12248	gene-Gm31326	Gm31326	lncRNA	102633518		13	41	5	48	0	2	0	11.3868	52.9959	4.24314	101.666	0	1.32154	0	16.5898	-3.82657	0.998754	-3.83134	0.000127446	0.0120455
NC_000078.7	116690077	116720870	-	10596	gene-Gm31336	Gm31336	lncRNA	102633530		22	39	15	47	0	0	0	19.2699	50.4108	12.7294	99.548	0	0	0	19.5933	-4.25426	0.975823	-4.35966	1.30262e-05	0.00300212
NC_000084.7	42582350	42594177	+	7586	gene-Gm31501	Gm31501	lncRNA	102633749		20	2	7	48	0	0	0	17.5181	2.58517	5.9404	101.666	0	0	0	13.8447	-3.5052	1.01257	-3.4617	0.000536779	0.0302695
NC_000070.7	154067598	154094932	-	16147	gene-Gm31566	Gm31566	lncRNA	102633836		4	41	38	22	2	3	2	3.50362	52.9959	32.2479	46.5969	1.68828	1.98231	2.38161	15.2694	-3.2147	0.829888	-3.87366	0.000107213	0.0106226
NC_000079.7	56314413	56341358	+	4923	gene-Gm31657	Gm31657	lncRNA	102633960		30	24	1	10	1	0	0	26.2772	31.022	0.848628	21.1804	0.844139	0	0	8.42121	-3.37997	1.00287	-3.37031	0.000750841	0.0368521
NC_000072.7	50911983	50921362	-	1565	gene-Gm31686	Gm31686	lncRNA	102633996		42	41	1	23	0	0	0	36.788	52.9959	0.848628	48.715	0	0	0	12.668	-4.24765	1.03208	-4.11563	3.86132e-05	0.00572286
NC_000080.7	24671086	24877279	+	6870	gene-Gm31775	Gm31775	lncRNA	102634114		15	32	6	21	0	3	0	13.1386	41.3627	5.09177	44.4789	0	1.98231	0	11.5923	-3.23432	0.97269	-3.32513	0.000883781	0.0404051
NC_000084.7	72818979	72858154	-	7544	gene-Gm31819	Gm31819	lncRNA	102634170		7	41	13	20	0	2	0	6.13134	52.9959	11.0322	42.3609	0	1.32154	0	11.6252	-3.30163	1.00848	-3.27387	0.00106087	0.0453501
NC_000078.7	5487460	5495460	+	7339	gene-Gm32214	Gm32214	lncRNA	102634686		6	98	16	5	0	0	2	5.25543	126.673	13.5781	10.5902	0	0	2.38161	14.829	-3.35595	1.02309	-3.28021	0.00103732	0.0447947
NC_000079.7	108573792	108585431	+	10068	gene-Gm32450	Gm32450	lncRNA	102635006		12	15	28	60	2	3	1	10.5109	19.3888	23.7616	127.083	1.68828	1.98231	1.1908	17.0344	-3.73637	0.923032	-4.04793	5.16732e-05	0.00652762
NC_000079.7	42147395	42174562	-	5978	gene-Gm32555	Gm32555	lncRNA	102635142		0	113	2	23	0	1	0	0	146.062	1.69726	48.715	0	0.66077	0	18.1157	-3.91319	1.03031	-3.79808	0.000145823	0.0129784
NC_000074.7	129173107	129219480	-	14800	gene-Gm32643	Gm32643	lncRNA	102635257		9	48	13	34	2	0	0	7.88315	62.044	11.0322	72.0134	1.68828	0	0	17.4858	-3.50675	0.967372	-3.62503	0.000288931	0.0200203
NC_000077.7	83402115	83437366	+	5506	gene-Gm32650	Gm32650	lncRNA	102635265		15	26	15	9	0	2	0	13.1386	33.6072	12.7294	19.0624	0	1.32154	0	7.75999	-3.44867	0.985025	-3.5011	0.000463343	0.0277522
NC_000067.7	164686255	164727549	-	4994	gene-Gm32652	Gm32652	lncRNA	102635269		2	23	22	6	0	0	0	1.75181	29.7294	18.6698	12.7083	0	0	0	5.7682	-3.41725	1.03434	-3.30379	0.000953869	0.0424893
NC_000070.7	49227821	49253662	-	23333	gene-Gm32657	Gm32657	lncRNA	102635276		1	15	11	60	1	1	0	0.875905	19.3888	9.33491	127.083	0.844139	0.66077	0	16.3185	-3.66448	0.977214	-3.74993	0.000176884	0.0146537
NC_000073.7	48669934	48765566	+	95532	gene-Gm32849	Gm32849	lncRNA	102635541		861	541	1125	317	22	450	69	754.154	699.288	954.707	671.42	18.5711	297.347	82.1654	401.748	-2.32556	0.576922	-4.03097	5.55475e-05	0.00680794
NC_000080.7	44251000	44275826	-	11331	gene-Gm3287	Gm3287	lncRNA	100041356		18	46	31	49	6	1	0	15.7663	59.4588	26.3075	103.784	5.06483	0.66077	0	20.091	-3.74044	0.88089	-4.24621	2.17418e-05	0.00436041
NC_000072.7	83689780	83696644	-	6730	gene-Gm32943	Gm32943	lncRNA	102635663		2	37	12	31	1	1	0	1.75181	47.8256	10.1835	65.6593	0.844139	0.66077	0	12.3683	-3.69231	0.979457	-3.76976	0.000163407	0.0139146
NC_000074.7	121054416	121065763	+	3779	gene-Gm32968	Gm32968	lncRNA	102635696		29	0	10	28	0	0	0	25.4012	0	8.48628	59.3052	0	0	0	8.95159	-3.33411	1.03474	-3.22218	0.00127221	0.0498606
NC_000067.7	77579654	77622456	+	7874	gene-Gm32974	Gm32974	lncRNA	102635703		21	1	16	91	0	3	0	18.394	1.29258	13.5781	192.742	0	1.98231	0	20.7263	-3.93533	1.02352	-3.84491	0.000120595	0.0116226
NC_000081.7	74544609	74576357	+	14545	gene-Gm32994	Gm32994	lncRNA	102635731		16	8	33	12	0	2	0	14.0145	10.3407	28.0047	25.4165	0	1.32154	0	9.32327	-3.28647	0.946541	-3.47208	0.000516446	0.0295154
NC_000071.7	96593768	96607294	-	12596	gene-Gm33050	Gm33050	lncRNA	102635803		21	28	27	20	4	4	0	18.394	36.1923	22.913	42.3609	3.37655	2.64308	0	11.4436	-3.10502	0.928213	-3.34516	0.000822355	0.0384909
NC_000073.7	142145394	142174548	+	8026	gene-Gm33148	Gm33148	lncRNA	102635939		15	30	2	15	0	0	0	13.1386	38.7775	1.69726	31.7706	0	0	0	8.26325	-4.01077	1.00767	-3.98026	6.88413e-05	0.00797618
NC_000079.7	44016695	44022066	+	4014	gene-Gm33195	Gm33195	lncRNA	102636000		17	5	9	34	0	0	0	14.8904	6.46292	7.63766	72.0134	0	0	0	9.53374	-3.59782	1.03269	-3.48393	0.000494112	0.028782
NC_000084.7	25954313	26463235	+	26956	gene-Gm33228	Gm33228	lncRNA	102636049		20	121	15	49	2	6	14	17.5181	156.403	12.7294	103.784	1.68828	3.96462	16.6712	30.7581	-2.71911	0.842027	-3.22924	0.00124118	0.0489158
NC_000075.7	34734543	34766490	-	31516	gene-Gm33561	Gm33561	lncRNA	105243374		82	165	52	100	46	44	16	71.8242	213.276	44.1287	211.804	38.8304	29.0739	19.0529	61.9302	-2.05596	0.605752	-3.39406	0.00068864	0.0351837
NC_000085.7	22452822	22589668	+	135234	gene-Gm33649	Gm33649	lncRNA	102636640		2070	1469	2353	1083	236	1257	251	1813.12	1898.8	1996.82	2293.84	199.217	830.588	298.892	1067.66	-2.08468	0.428333	-4.86697	1.13324e-06	0.000667447
NC_000077.7	86707207	86759442	-	6911	gene-Gm33742	Gm33742	lncRNA	102636760		6	35	18	8	0	2	0	5.25543	45.2404	15.2753	16.9443	0	1.32154	0	8.30097	-3.3169	0.999905	-3.31722	0.000909185	0.0410158
NC_000079.7	53615391	53636009	+	8826	gene-Gm33763	Gm33763	lncRNA	102636789		19	4	8	76	1	1	2	16.6422	5.17033	6.78903	160.971	0.844139	0.66077	2.38161	18.102	-3.77039	0.953401	-3.95468	7.66377e-05	0.00873629
NC_000070.7	128765030	128770201	-	2254	gene-Gm33814	Gm33814	lncRNA	102636861		1	40	7	17	0	1	0	0.875905	51.7033	5.9404	36.0067	0	0.66077	0	9.01979	-3.42847	1.02446	-3.34661	0.000818054	0.0384877
NC_000077.7	3087076	3089825	+	1300	gene-Gm33862	Gm33862	lncRNA	102636923		16	46	34	66	5	14	8	14.0145	59.4588	28.8534	139.791	4.22069	9.25079	9.52643	26.7222	-2.56604	0.745995	-3.43975	0.00058225	0.0317359
NC_000079.7	53636660	53659774	+	3577	gene-Gm33873	Gm33873	lncRNA	102636939		10	113	17	9	4	0	0	8.75905	146.062	14.4267	19.0624	3.37655	0	0	17.4964	-3.72108	0.999358	-3.72347	0.000196507	0.0157823
NC_000082.7	31294900	31397301	-	13485	gene-Gm34032	Gm34032	lncRNA	102637148		0	95	26	42	0	2	0	0	122.795	22.0643	88.9578	0	1.32154	0	21.6449	-3.90268	1.02536	-3.80616	0.000141139	0.0126804
NC_000080.7	99815902	99926754	+	7702	gene-Gm34061	Gm34061	lncRNA	102637184		4	51	34	14	0	5	0	3.50362	65.9218	28.8534	29.6526	0	3.30385	0	13.0467	-3.29361	0.966929	-3.40625	0.000658607	0.0342266
NC_000080.7	100654795	100729662	+	11586	gene-Gm34199	Gm34199	lncRNA	102637370		12	0	3	56	0	0	0	10.5109	0	2.54589	118.61	0	0	0	12.6623	-3.4484	1.03355	-3.33647	0.000848492	0.0393486
NC_000072.7	87558835	87562340	+	1202	gene-Gm34222	Gm34222	lncRNA	102637405		7	14	1	62	0	0	0	6.13134	18.0962	0.848628	131.319	0	0	0	14.2177	-3.90123	1.03559	-3.76716	0.000165114	0.0140037
NC_000070.7	87886938	87913490	-	18332	gene-Gm34232	Gm34232	lncRNA	102637422		224	139	256	221	82	146	33	196.203	179.669	217.249	468.087	69.2194	96.4725	39.2965	146.531	-1.84979	0.457216	-4.04577	5.21519e-05	0.00652762
NC_000079.7	84823530	84847791	+	4332	gene-Gm34246	Gm34246	lncRNA	102637439		10	4	18	18	0	0	0	8.75905	5.17033	15.2753	38.1248	0	0	0	6.12086	-3.35022	1.03303	-3.24311	0.00118231	0.0476587
NC_000075.7	36948257	36995175	+	28018	gene-Gm34538	Gm34538	lncRNA	102637825		45	100	17	69	13	7	0	39.4157	129.258	14.4267	146.145	10.9738	4.62539	0	34.3223	-3.28299	0.800848	-4.09939	4.1424e-05	0.00585542
NC_000074.7	13635031	13642393	+	5729	gene-Gm34795	Gm34795	lncRNA	102638168		41	0	6	80	0	1	0	35.9121	0	5.09177	169.443	0	0.66077	0	20.5522	-3.63896	1.0234	-3.55574	0.000376913	0.0239991
NC_000071.7	114729197	114735555	-	732	gene-Gm34844	Gm34844	lncRNA	102638235		37	7	11	27	0	0	0	32.4085	9.04808	9.33491	57.1872	0	0	0	9.81624	-4.25132	1.02965	-4.12888	3.64536e-05	0.00568328
NC_000073.7	100996128	101004507	-	3640	gene-Gm35219	Gm35219	lncRNA	102638725		2	89	3	46	0	2	0	1.75181	115.04	2.54589	97.43	0	1.32154	0	20.1224	-4.16538	1.00728	-4.13528	3.54515e-05	0.00568328
NC_000071.7	28210940	28328913	-	2164	gene-Gm35223	Gm35223	lncRNA	102638729		9	7	5	41	0	2	0	7.88315	9.04808	4.24314	86.8397	0	1.32154	0	10.4563	-3.5118	1.00583	-3.49144	0.000480425	0.0285335
NC_000070.7	123532086	123541672	-	7704	gene-Gm35241	Gm35241	pseudogene	102638752		140	66	91	86	10	42	6	122.627	85.3105	77.2252	182.152	8.44139	27.7524	7.14482	58.1814	-2.54749	0.745836	-3.41562	0.000636375	0.0337755
NC_000071.7	147596478	147610244	+	4123	gene-Gm35383	Gm35383	lncRNA	102638948		8	41	6	50	0	3	0	7.00724	52.9959	5.09177	105.902	0	1.98231	0	18.2357	-3.74303	0.950245	-3.93901	8.18169e-05	0.00913033
NC_000069.7	92077492	92090536	+	6333	gene-Gm35439	Gm35439	lncRNA	102639022		3	14	13	23	0	0	0	2.62772	18.0962	11.0322	48.715	0	0	0	7.38585	-3.73185	1.03305	-3.61247	0.000303298	0.0208117
NC_000077.7	104027895	104049557	-	16452	gene-Gm35469	Gm35469	lncRNA	102639066		6	36	5	88	0	1	0	5.25543	46.533	4.24314	186.388	0	0.66077	0	25.9533	-4.43796	0.962035	-4.6131	3.96716e-06	0.00147572
NC_000069.7	106734623	106786677	-	2761	gene-Gm35507	Gm35507	lncRNA	102639119		10	42	3	6	0	0	0	8.75905	54.2885	2.54589	12.7083	0	0	0	7.11834	-3.37381	1.03323	-3.2653	0.00109348	0.0463116
NC_000076.7	85997814	86026941	+	8142	gene-Gm35636	Gm35636	lncRNA	102639289		10	10	8	34	0	1	0	8.75905	12.9258	6.78903	72.0134	0	0.66077	0	9.65822	-3.90044	0.996525	-3.91404	9.0763e-05	0.00976878
NC_000078.7	13657790	13677647	-	2800	gene-Gm35725	Gm35725	lncRNA	102639399	predicted gene%2C 35725	0	90	14	27	0	2	0	0	116.333	11.8808	57.1872	0	1.32154	0	17.045	-3.77462	1.02954	-3.6663	0.000246081	0.0180332
NC_000070.7	100234721	100255729	-	13611	gene-Gm35760	Gm35760	lncRNA	102639448		37	4	33	15	0	1	0	32.4085	5.17033	28.0047	31.7706	0	0.66077	0	10.3122	-3.58276	0.989087	-3.62229	0.000292009	0.0201529
NC_000080.7	30989878	31042898	+	3050	gene-Gm35823	Gm35823	lncRNA	102639531		28	28	5	23	0	0	0	24.5253	36.1923	4.24314	48.715	0	0	0	10.756	-3.90661	1.02576	-3.80851	0.000139805	0.012614
NC_000082.7	3286324	3298915	+	2343	gene-Gm35974	Gm35974	lncRNA	102639732		6	64	4	6	0	2	0	5.25543	82.7253	3.39451	12.7083	0	1.32154	0	9.70631	-3.58808	1.01492	-3.53535	0.000407242	0.0253964
NC_000076.7	52644851	52680882	-	11074	gene-Gm36123	Gm36123	lncRNA	115487392		2	74	5	32	1	0	0	1.75181	95.6512	4.24314	67.7774	0.844139	0	0	16.9383	-3.99272	0.986568	-4.04709	5.18593e-05	0.00652762
NC_000078.7	25189647	25280205	+	7468	gene-Gm36287	Gm36287	lncRNA	102640152		15	10	12	46	0	0	0	13.1386	12.9258	10.1835	97.43	0	0	0	13.5566	-3.43515	1.0258	-3.34875	0.000811785	0.0384877
NC_000068.8	69209195	69236126	-	8909	gene-Gm36393	Gm36393	lncRNA	102640284		0	68	10	15	0	0	0	0	87.8957	8.48628	31.7706	0	0	0	11.9852	-3.57521	1.03504	-3.45418	0.000551973	0.0307217
NC_000072.7	116748674	116752201	-	2686	gene-Gm36788	Gm36788	lncRNA	102640807		1	34	41	9	0	2	0	0.875905	43.9478	34.7938	19.0624	0	1.32154	0	9.09104	-3.35274	1.0319	-3.2491	0.00115769	0.0476587
NC_000083.7	13389249	13403916	-	7245	gene-Gm36798	Gm36798	lncRNA	102640820		13	23	27	28	0	2	1	11.3868	29.7294	22.913	59.3052	0	1.32154	1.1908	13.2576	-3.72603	0.898494	-4.14697	3.369e-05	0.00553743
NC_000075.7	43417126	43432304	-	4830	gene-Gm36855	Gm36855	lncRNA	102640899		47	25	0	15	0	0	0	41.1675	32.3146	0	31.7706	0	0	0	9.67588	-3.34621	1.03508	-3.23282	0.00122574	0.0489137
NC_000072.7	137833679	137845662	+	1457	gene-Gm38552	Gm38552	lncRNA	102641369		3	64	2	10	0	0	0	2.62772	82.7253	1.69726	21.1804	0	0	0	10.2444	-3.68473	1.03113	-3.57348	0.00035227	0.0227719
NC_000073.7	56926069	56951866	-	24399	gene-Gm39017	Gm39017	lncRNA	105242946		11	37	28	23	1	9	0	9.63496	47.8256	23.7616	48.715	0.844139	5.94693	0	12.9867	-2.99657	0.885162	-3.38534	0.00071091	0.0356346
NC_000074.7	79401287	79405626	+	4298	gene-Gm39203	Gm39203	lncRNA	105243225		47	8	12	5	0	3	0	41.1675	10.3407	10.1835	10.5902	0	1.98231	0	13.9077	-3.06569	0.877081	-3.49533	0.000473468	0.0281993
NC_000074.7	87532123	87552858	-	4566	gene-Gm39215	Gm39215	lncRNA	105243242		3	13	15	34	0	1	0	2.62772	16.8036	12.7294	72.0134	0	0.66077	0	9.91911	-3.8886	1.00316	-3.87635	0.000106035	0.0106226
NC_000074.7	92542727	92574299	+	9752	gene-Gm39223	Gm39223	lncRNA	105243252		112	96	149	87	23	39	49	98.1014	124.088	126.446	184.27	19.4152	25.77	58.3494	66.235	-1.86429	0.491508	-3.79301	0.000148834	0.0131489
NC_000075.7	27695754	27708620	-	8674	gene-Gm39314	Gm39314	lncRNA	105243368		15	56	12	29	0	3	0	13.1386	72.3847	10.1835	61.4232	0	1.98231	0	15.3621	-3.83113	0.975024	-3.92927	8.52031e-05	0.00940917
NC_000075.7	44766216	44798432	+	29670	gene-Gm39326	Gm39326	lncRNA	105243391		31	123	37	115	7	16	1	27.1531	158.988	31.3992	243.575	5.90897	10.5723	1.1908	47.2371	-3.58808	0.793839	-4.51991	6.18666e-06	0.00184754
NC_000077.7	51788139	51800451	+	3405	gene-Gm39822	Gm39822	lncRNA	105244162		16	55	14	63	3	2	0	14.0145	71.0921	11.8808	133.437	2.53242	1.32154	0	21.7775	-4.2214	0.901786	-4.68115	2.85268e-06	0.00118599
NC_000068.8	75122159	75226497	-	8138	gene-Gm39857	Gm39857	lncRNA	105244207		1	58	26	4	0	1	0	0.875905	74.9698	22.0643	8.47217	0	0.66077	0	9.80149	-3.70857	1.02862	-3.60539	0.000311685	0.0211139
NC_000068.8	172924573	172980047	+	4217	gene-Gm40011	Gm40011	protein_coding	105244392		12	40	3	20	0	2	0	10.5109	51.7033	2.54589	42.3609	0	1.32154	0	9.85841	-3.56469	1.02591	-3.47467	0.000511478	0.0293105
NC_000069.7	57858934	57947423	-	16296	gene-Gm40055	Gm40055	lncRNA	105244449		4	78	29	70	0	8	0	3.50362	100.822	24.6102	148.263	0	5.28616	0	28.4982	-3.29636	0.985928	-3.3434	0.000827572	0.0386498
NC_000070.7	118404336	118405453	+	514	gene-Gm40237	Gm40237	lncRNA	105244671		97	429	224	639	84	33	54	84.9628	554.518	190.093	1353.43	70.9076	21.8054	64.3034	232.419	-3.04408	0.652629	-4.66433	3.09619e-06	0.00123865
NC_000078.7	88902014	88973860	-	37983	gene-Gm40537	Gm40537	lncRNA	105245023		16	127	35	66	1	8	0	14.0145	164.158	29.702	139.791	0.844139	5.28616	0	34.973	-4.08606	0.871788	-4.68699	2.77253e-06	0.00117572
NC_000076.7	111167624	111183096	+	1396	gene-Gm40761	Gm40761	lncRNA	105245285		0	25	7	55	0	0	0	0	32.3146	5.9404	116.492	0	0	0	14.2185	-3.55761	1.03606	-3.4338	0.000595177	0.0321108
NC_000079.7	95187106	95229370	+	18162	gene-Gm41025	Gm41025	lncRNA	105245593		28	39	14	83	0	6	6	24.5253	50.4108	11.8808	175.798	0	3.96462	7.14482	28.6591	-3.0026	0.924173	-3.24895	0.0011583	0.0476587
NC_000079.7	120216929	120234670	+	5075	gene-Gm41077	Gm41077	lncRNA	105245650	predicted gene%2C 41077	39	43	20	22	0	10	1	34.1603	55.5811	16.9726	46.5969	0	6.6077	1.1908	17.1971	-3.03646	0.864822	-3.51109	0.000446278	0.0270558
NC_000080.7	25378602	25384128	+	3109	gene-Gm41113	Gm41113	lncRNA	105245702		25	21	2	21	0	2	0	21.8976	27.1443	1.69726	44.4789	0	1.32154	0	10.8675	-3.25174	0.995629	-3.26601	0.00109074	0.0463116
NC_000080.7	64497729	64517775	+	15338	gene-Gm41176	Gm41176	lncRNA	105245782		4	111	13	86	0	4	0	3.50362	143.477	11.0322	182.152	0	2.64308	0	31.7473	-4.51507	0.966015	-4.67392	2.9551e-06	0.00120494
NC_000081.7	75962554	75969519	+	5726	gene-Gm41349	Gm41349	lncRNA	105245981		92	97	141	106	13	42	6	80.5833	125.381	119.657	224.513	10.9738	27.7524	7.14482	61.1143	-2.91455	0.588641	-4.95131	7.37156e-07	0.000473634
NC_000082.7	13254368	13258065	+	3553	gene-Gm41421	Gm41421	lncRNA	105246073		1	56	1	25	1	0	0	0.875905	72.3847	0.848628	52.9511	0.844139	0	0	11.6814	-3.60435	1.03299	-3.48926	0.000484368	0.028583
NC_000082.7	50333175	50340462	-	5425	gene-Gm41459	Gm41459	lncRNA	105246118		25	34	21	26	1	3	0	21.8976	43.9478	17.8212	55.0691	0.844139	1.98231	0	12.8693	-3.98499	0.938205	-4.24746	2.16206e-05	0.00436041
NC_000082.7	97461962	97471953	-	6969	gene-Gm41512	Gm41512	lncRNA	105246178		33	51	0	31	0	0	0	28.9049	65.9218	0	65.6593	0	0	0	16.7464	-3.37147	1.02847	-3.27814	0.00104494	0.0449836
NC_000083.7	66813309	66831536	+	14664	gene-Gm41608	Gm41608	lncRNA	105246304		14	107	12	57	1	5	0	12.2627	138.306	10.1835	120.728	0.844139	3.30385	0	29.3803	-3.7778	0.93943	-4.02137	5.78599e-05	0.0070103
NC_000085.7	8228272	8264537	+	11133	gene-Gm41804	Gm41804	lncRNA	105246529		55	68	27	54	10	7	0	48.1748	87.8957	22.913	114.374	8.44139	4.62539	0	29.0861	-3.28768	0.783884	-4.19408	2.73977e-05	0.00488162
NC_000085.7	46657035	46670532	+	6970	gene-Gm41857	Gm41857	lncRNA	105246587	predicted gene%2C 41857	1	25	3	40	0	1	0	0.875905	32.3146	2.54589	84.7217	0	0.66077	0	11.2257	-3.49885	1.03231	-3.38936	0.000700567	0.0355362
NC_000067.7	86554787	86571965	+	783	gene-Gm41908	Gm41908	lncRNA	105246650		3	11	15	42	0	1	0	2.62772	14.2184	12.7294	88.9578	0	0.66077	0	11.6092	-3.38697	1.0275	-3.29633	0.000979558	0.0430981
NC_000067.7	105791575	105806135	+	2563	gene-Gm41926	Gm41926	lncRNA	105246675		0	14	2	66	0	0	0	0	18.0962	1.69726	139.791	0	0	0	15.0946	-3.43788	1.036	-3.3184	0.000905343	0.0409296
NC_000077.7	81134731	81162948	-	28134	gene-Gm42084	Gm42084	lncRNA	105246878		19	44	45	94	9	1	1	16.6422	56.8737	38.1883	199.096	7.59725	0.66077	1.1908	32.2536	-3.62722	0.8482	-4.27637	1.89969e-05	0.0040279
NC_000068.8	154918379	154941430	+	5938	gene-Gm45609	Gm45609	lncRNA	108168806		7	21	3	17	0	0	0	6.13134	27.1443	2.54589	36.0067	0	0	0	6.58356	-3.57511	1.03413	-3.45712	0.000545974	0.0306251
NC_000080.7	27550109	27598339	-	18031	gene-Gm45645	Gm45645	lncRNA	115488299		3	24	22	45	2	2	0	2.62772	31.022	18.6698	95.3119	1.68828	1.32154	0	14.6682	-3.43729	0.979037	-3.51089	0.000446613	0.0270558
NC_000075.7	45931619	45986877	-	48115	gene-Gm46110	Gm46110	lncRNA	108167650		40	175	70	108	2	12	16	35.0362	226.202	59.404	228.749	1.68828	7.92925	19.0529	58.3682	-3.24873	0.77648	-4.18393	2.86518e-05	0.00493906
NC_000075.7	103577919	103603174	+	21204	gene-Gm46129	Gm46129	lncRNA	108167680		10	70	23	61	6	7	0	8.75905	90.4808	19.5185	129.201	5.06483	4.62539	0	24.1346	-3.40728	0.875757	-3.89066	9.99701e-05	0.0104008
NC_000076.7	105273517	105294209	-	20602	gene-Gm46241	Gm46241	lncRNA	108167831		98	160	110	168	2	39	1	85.8387	206.813	93.3491	355.831	1.68828	25.77	1.1908	80.1358	-3.4081	0.836677	-4.07338	4.63359e-05	0.00625771
NC_000079.7	89018865	89036117	+	15791	gene-Gm46433	Gm46433	lncRNA	108168104		34	199	62	54	16	17	6	29.7808	257.224	52.615	114.374	13.5062	11.2331	7.14482	50.176	-3.03596	0.67135	-4.52217	6.12097e-06	0.00184754
NC_000082.7	41652562	41672218	-	18620	gene-Gm46551	Gm46551	lncRNA	108168287		2	44	21	38	0	4	0	1.75181	56.8737	17.8212	80.4856	0	2.64308	0	15.7249	-3.57926	0.965686	-3.70645	0.000210189	0.016506
NC_000083.7	64417768	64440437	-	17599	gene-Gm46590	Gm46590	lncRNA	108168334		4	142	40	28	0	3	0	3.50362	183.547	33.9451	59.3052	0	1.98231	0	27.3212	-4.39526	0.95705	-4.5925	4.37959e-06	0.00157148
NC_000081.7	25414276	25481434	+	7128	gene-Gm48957	Gm48957	lncRNA	432939	predicted gene%2C 48957	17	0	14	35	1	0	0	14.8904	0	11.8808	74.1315	0.844139	0	0	9.42746	-3.42574	1.0303	-3.32499	0.000884213	0.0404051
NC_000083.7	15627955	15661534	-	23617	gene-Gm49668	Gm49668	lncRNA	115488793		11	34	5	52	0	3	0	9.63496	43.9478	4.24314	110.138	0	1.98231	0	22.8081	-3.75809	0.915938	-4.103	4.07834e-05	0.00580356
NC_000085.7	58072702	58089414	-	13851	gene-Gm50287	Gm50287	lncRNA	115489013		29	25	11	31	0	1	0	25.4012	32.3146	9.33491	65.6593	0	0.66077	0	13.539	-3.98264	0.976227	-4.07962	4.5109e-05	0.00617062
NC_000076.7	120790684	120802233	-	11508	gene-Gm50589	Gm50589	lncRNA	108167760		51	53	68	39	14	31	1	44.6712	68.5069	57.7067	82.6037	11.8179	20.4839	1.1908	32.7594	-2.18816	0.666438	-3.28336	0.00102577	0.0444774
NC_000074.7	48765081	48787945	+	21196	gene-Gm51531	Gm51531	lncRNA	115486869		7	2	46	25	2	1	0	6.13134	2.58517	39.0369	52.9511	1.68828	0.66077	0	12.2358	-3.17915	0.942316	-3.37376	0.000741492	0.0365624
NC_000074.7	118034946	118044370	-	8749	gene-Gm51554	Gm51554	lncRNA	115486902		17	6	16	37	1	2	1	14.8904	7.7555	13.5781	78.3676	0.844139	1.32154	1.1908	10.9706	-3.53644	0.934314	-3.78506	0.000153669	0.0134084
NC_000075.7	41460497	41490567	-	14194	gene-Gm51670	Gm51670	lncRNA	115487160		36	53	6	4	0	2	2	31.5326	68.5069	5.09177	8.47217	0	1.32154	2.38161	11.8919	-3.23238	0.951794	-3.39609	0.000683561	0.0350944
NC_000075.7	74944526	74958352	-	13728	gene-Gm51714	Gm51714	lncRNA	115487229		18	121	36	18	0	2	0	15.7663	156.403	30.5506	38.1248	0	1.32154	0	24.5613	-4.57796	0.917136	-4.99158	5.98871e-07	0.000423262
NC_000067.7	68970104	68995798	-	25412	gene-Gm51744	Gm51744	lncRNA	115487357		188	244	188	63	20	49	1	164.67	315.39	159.542	133.437	16.8828	32.3778	1.1908	86.8216	-3.14876	0.6357	-4.95322	7.29944e-07	0.000473634
NC_000076.7	67986936	68076311	+	18656	gene-Gm51770	Gm51770	lncRNA	115487399		4	72	17	52	0	5	1	3.50362	93.066	14.4267	110.138	0	3.30385	1.1908	22.7614	-3.41058	0.965678	-3.53179	0.000412755	0.0255896
NC_000076.7	119624232	119655710	-	25281	gene-Gm51815	Gm51815	lncRNA	115487474		3	65	8	22	0	3	0	2.62772	84.0179	6.78903	46.5969	0	1.98231	0	13.9768	-3.58908	0.987189	-3.63566	0.000277268	0.0194023
NC_000077.7	36588361	36642534	+	52859	gene-Gm51889	Gm51889	lncRNA	115487765		29	90	28	15	2	6	0	25.4012	116.333	23.7616	31.7706	1.68828	3.96462	0	20.8188	-3.6327	0.84403	-4.30399	1.67749e-05	0.00368895
NC_000077.7	80788674	80822358	+	30573	gene-Gm51909	Gm51909	lncRNA	115487791		25	124	36	22	3	0	2	21.8976	160.28	30.5506	46.5969	2.53242	0	2.38161	30.4403	-4.09548	0.831201	-4.92718	8.34242e-07	0.000505384
NC_000079.7	95842595	95865926	+	5574	gene-Gm52062	Gm52062	lncRNA	115488185		0	23	31	29	0	0	0	0	29.7294	26.3075	61.4232	0	0	0	11.0916	-3.37835	1.03555	-3.26237	0.00110486	0.0464908
NC_000080.7	28043272	28103972	-	54774	gene-Gm52097	Gm52097	lncRNA	115488298		62	247	77	104	6	42	0	54.3061	319.268	65.3444	220.276	5.06483	27.7524	0	72.1722	-3.25236	0.770714	-4.21993	2.44375e-05	0.00464278
NC_000080.7	117365727	117414463	+	48682	gene-Gm52112	Gm52112	lncRNA	115488316		65	140	95	134	19	47	2	56.9338	180.962	80.6197	283.818	16.0386	31.0562	2.38161	73.609	-2.63321	0.79437	-3.31485	0.000916932	0.0412232
NC_000080.7	10860237	10896674	-	36006	gene-Gm52128	Gm52128	lncRNA	115488332		246	167	482	215	102	156	59	215.473	215.861	409.039	455.379	86.1021	103.08	70.2574	185.194	-1.80581	0.460229	-3.92373	8.71888e-05	0.00952919
NC_000080.7	64399080	64447794	+	48093	gene-Gm52129	Gm52129	lncRNA	115488333		11	66	37	134	5	15	0	9.63496	85.3105	31.3992	283.818	4.22069	9.91156	0	45.6437	-3.36558	0.870637	-3.86566	0.000110791	0.0109261
NC_000080.7	43766058	43770941	+	1334	gene-Gm52137	Gm52137	pseudogene	115488347		6	32	10	62	0	0	0	5.25543	41.3627	8.48628	131.319	0	0	0	17.0716	-5.02428	1.00487	-4.99991	5.73576e-07	0.000419363
NC_000083.7	10728567	10770829	-	39997	gene-Gm52294	Gm52294	lncRNA	115488781		43	46	34	101	12	19	5	37.6639	59.4588	28.8534	213.922	10.1297	12.5546	5.95402	40.3159	-2.73004	0.702318	-3.88719	0.000101413	0.0104891
NC_000077.7	88957346	88983890	+	599	gene-Gm525	Gm525	protein_coding	217071	predicted gene 525	207	47	51	14	21	16	13	181.312	60.7514	43.28	29.6526	17.7269	10.5723	15.4804	40.6052	-2.17579	0.663781	-3.27787	0.00104593	0.0449836
NC_000068.8	33623539	33653717	+	16375	gene-Gm52507	Gm52507	lncRNA	115489446		15	25	59	17	0	6	0	13.1386	32.3146	50.0691	36.0067	0	3.96462	0	21.2047	-3.33929	0.8342	-4.00299	6.25478e-05	0.00736778
NC_000068.8	145184119	145203787	-	13619	gene-Gm52528	Gm52528	lncRNA	115489480		6	59	3	31	1	6	1	5.25543	76.2624	2.54589	65.6593	0.844139	3.96462	1.1908	14.4312	-3.16521	0.948425	-3.33733	0.00084587	0.0393311
NC_000068.8	145116742	145173372	-	43522	gene-Gm52529	Gm52529	lncRNA	115489481		22	101	53	97	3	7	0	19.2699	130.551	44.9773	205.45	2.53242	4.62539	0	39.3011	-4.26721	0.840711	-5.07572	3.86038e-07	0.000303155
NC_000069.7	28723458	28741457	-	17792	gene-Gm52603	Gm52603	lncRNA	115489682		16	78	5	27	8	2	0	14.0145	100.822	4.24314	57.1872	6.75311	1.32154	0	19.0551	-2.95215	0.913873	-3.23037	0.0012363	0.0489137
NC_000069.7	127179333	127207294	+	27039	gene-Gm52631	Gm52631	lncRNA	115489731		36	18	27	24	0	0	2	31.5326	23.2665	22.913	50.833	0	0	2.38161	13.8865	-4.0996	0.856739	-4.78512	1.70886e-06	0.000894162
NC_000069.7	152952304	152972718	+	17219	gene-Gm52634	Gm52634	lncRNA	115489736		18	42	14	46	2	2	0	15.7663	54.2885	11.8808	97.43	1.68828	1.32154	0	18.7125	-4.07552	0.884415	-4.60816	4.06257e-06	0.00148515
NC_000070.7	137114456	137118367	+	3172	gene-Gm52681	Gm52681	lncRNA	115489905		19	20	21	6	2	0	0	16.6422	25.8517	17.8212	12.7083	1.68828	0	0	7.02343	-3.40845	0.982447	-3.46935	0.000521723	0.0295671
NC_000070.7	42893946	42910878	-	11392	gene-Gm52697	Gm52697	lncRNA	115489927		2	43	12	90	0	2	0	1.75181	55.5811	10.1835	190.624	0	1.32154	0	23.6412	-4.5752	1.00236	-4.56445	5.00804e-06	0.00170719
NC_000070.7	151820253	151839278	+	18882	gene-Gm52710	Gm52710	lncRNA	115489955		16	212	8	78	0	8	3	14.0145	274.028	6.78903	165.207	0	5.28616	3.57241	43.5128	-4.04789	0.921071	-4.39476	1.10895e-05	0.00270265
NC_000071.7	66660453	66686182	+	21567	gene-Gm52775	Gm52775	lncRNA	115490120		9	38	12	22	0	5	0	7.88315	49.1182	10.1835	46.5969	0	3.30385	0	11.323	-3.27811	0.951837	-3.44399	0.000573207	0.0314863
NC_000071.7	150032196	150054637	-	5101	gene-Gm52797	Gm52797	lncRNA	115490154		8	5	34	52	0	1	0	7.00724	6.46292	28.8534	110.138	0	0.66077	0	15.0284	-4.10213	0.981622	-4.17893	2.92888e-05	0.00500814
NC_000071.7	67978422	67990757	+	12242	gene-Gm52816	Gm52816	lncRNA	115490190		1	55	14	5	1	0	0	0.875905	71.0921	11.8808	10.5902	0.844139	0	0	9.60456	-3.41059	1.01353	-3.36507	0.00076523	0.0371041
NC_000071.7	141253336	141259382	-	6047	gene-Gm6433	Gm6433	pseudogene	108169090		16	35	3	11	0	2	1	14.0145	45.2404	2.54589	23.2985	0	1.32154	1.1908	8.15902	-3.2505	0.9857	-3.29766	0.000974957	0.0430981
NC_000080.7	80128412	80221576	+	5976	gene-Gm6999	Gm6999	lncRNA	328448		6	34	11	30	0	2	0	5.25543	43.9478	9.33491	63.5413	0	1.32154	0	13.7028	-3.43231	0.984243	-3.48726	0.000488	0.028583
NC_000075.7	55934920	55938857	+	3938	gene-Gm7444	Gm7444	transcribed_pseudogene	665005	predicted gene 7444	6	50	7	38	2	2	0	5.25543	64.6292	5.9404	80.4856	1.68828	1.32154	0	18.5016	-3.47237	0.930187	-3.73298	0.00018923	0.0153139
NC_000067.7	85177313	85193119	+	3330	gene-Gm7609	Gm7609	protein_coding	665378	predicted pseudogene 7609	7	39	2	27	1	1	2	6.13134	50.4108	1.69726	57.1872	0.844139	0.66077	2.38161	11.8407	-3.18482	0.94656	-3.36463	0.000766475	0.0371041
NC_000074.7	69926245	69975576	-	11133	gene-Gm7697	Gm7697	protein_coding	665578		7	30	17	33	1	4	2	6.13134	38.7775	14.4267	69.8954	0.844139	2.64308	2.38161	13.9171	-3.04993	0.894823	-3.40842	0.00065341	0.0341238
NC_000075.7	75375855	75393967	+	9828	gene-Gm7972	Gm7972	protein_coding	666190	predicted gene 7972	40	26	24	25	1	12	0	35.0362	33.6072	20.3671	52.9511	0.844139	7.92925	0	17.5183	-2.77799	0.839066	-3.31081	0.000930254	0.0416122
NC_000067.7	43228212	43228933	+	722	gene-Gm8210	Gm8210	pseudogene	666642	predicted pseudogene 8210	34	34	33	12	0	2	0	29.7808	43.9478	28.0047	25.4165	0	1.32154	0	13.6538	-4.36099	0.853162	-5.11156	3.19517e-07	0.000270989
NC_000071.7	109694975	109701852	-	4968	gene-Gm8493	Gm8493	lncRNA	667171		16	0	13	49	0	0	0	14.0145	0	11.0322	103.784	0	0	0	11.7822	-3.47618	1.03528	-3.35772	0.000785879	0.0376991
NC_000084.7	66637249	66644808	+	4892	gene-Gm9926	Gm9926	lncRNA	100503565	predicted gene 9926	3	90	18	41	0	3	0	2.62772	116.333	15.2753	86.8397	0	1.98231	0	20.278	-4.23231	1.00453	-4.21324	2.51737e-05	0.00468208
NC_000075.7	14771038	14782085	+	4225	gene-Gpr83	Gpr83	protein_coding	14608	G protein-coupled receptor 83	27	38	80	20	0	13	0	23.6494	49.1182	67.8903	42.3609	0	8.59002	0	22.1299	-3.04038	0.842815	-3.60741	0.000309265	0.0210171
NC_000073.7	87233212	87784271	+	8982	gene-Grm5	Grm5	protein_coding	108071	glutamate receptor%2C metabotropic 5	28	24	73	15	0	4	0	24.5253	31.022	61.9499	31.7706	0	2.64308	0	15.0032	-3.34711	0.989059	-3.38414	0.000714027	0.0356621
NC_000081.7	63696177	63717042	-	4875	gene-Gsdmc2	Gsdmc2	protein_coding	331063	gasdermin C2	4	32	1	28	0	1	0	3.50362	41.3627	0.848628	59.3052	0	0.66077	0	9.7851	-3.72763	1.02222	-3.64662	0.000265715	0.0188572
NC_000082.7	37400104	37452388	+	1793	gene-Hgd	Hgd	protein_coding	15233	homogentisate 1%2C 2-dioxygenase	79	24	40	40	0	5	0	69.1965	31.022	33.9451	84.7217	0	3.30385	0	22.1921	-4.22263	0.878923	-4.80432	1.55276e-06	0.000844184
NC_000068.8	31204273	31350751	+	15925	gene-Hmcn2	Hmcn2	protein_coding	665700	hemicentin 2	50	40	45	50	8	15	2	43.7953	51.7033	38.1883	105.902	6.75311	9.91156	2.38161	26.6344	-2.64202	0.81451	-3.24369	0.00117993	0.0476587
NC_000071.7	118307829	118327543	+	5366	gene-Hrk	Hrk	protein_coding	12123	harakiri%2C BCL2 interacting protein %28contains only BH3 domain%29	75	86	31	40	2	16	8	65.6929	111.162	26.3075	84.7217	1.68828	10.5723	9.52643	30.5436	-2.89573	0.740327	-3.91142	9.17534e-05	0.00982549
NC_000073.7	120990785	121196555	+	12944	gene-Hs3st2	Hs3st2	protein_coding	195646	heparan sulfate %28glucosamine%29 3-O-sulfotransferase 2	26	47	34	41	0	1	0	22.7735	60.7514	28.8534	86.8397	0	0.66077	0	29.7933	-3.88173	0.937823	-4.13908	3.48697e-05	0.00568328
NC_000074.7	110993600	111336885	+	16134	gene-Hydin	Hydin	protein_coding	244653	HYDIN%2C axonemal central pair apparatus protein	48	67	92	51	6	33	12	42.0434	86.6031	78.0738	108.02	5.06483	21.8054	14.2896	47.2278	-2.2558	0.616824	-3.65711	0.000255074	0.0184598
NC_000067.7	72863639	72891633	+	1721	gene-Igfbp2	Igfbp2	protein_coding	16008	insulin-like growth factor binding protein 2	352	335	448	133	35	133	23	308.319	433.015	380.186	281.7	29.5449	87.8825	27.3885	202.473	-2.66353	0.505751	-5.26648	1.39065e-07	0.000155189
NC_000067.7	72897224	72914024	-	5854	gene-Igfbp5	Igfbp5	protein_coding	16011	insulin-like growth factor binding protein 5	5333	3240	5488	2102	1162	3556	1064	4671.2	4187.97	4657.27	4452.13	980.889	2349.7	1267.01	2646.61	-1.51273	0.33918	-4.45995	8.19801e-06	0.00225417
NC_000082.7	56019447	56094119	+	13094	gene-Impg2	Impg2	protein_coding	224224	interphotoreceptor matrix proteoglycan 2	4	33	11	31	0	1	0	3.50362	42.6553	9.33491	65.6593	0	0.66077	0	12.3806	-3.99233	0.983046	-4.06118	4.88255e-05	0.00647029
NC_000074.7	92525139	92528282	-	2363	gene-Irx3	Irx3	protein_coding	16373	Iroquois related homeobox 3	352	411	401	91	118	174	148	308.319	531.252	340.3	192.742	99.6084	114.974	176.239	198.237	-1.35233	0.411686	-3.28485	0.00102035	0.0444774
NC_000074.7	93084424	93088084	+	2403	gene-Irx5	Irx5	protein_coding	54352	Iroquois homeobox 5	222	144	192	159	28	137	5	194.451	186.132	162.937	336.769	23.6359	90.5256	5.95402	121.741	-2.19307	0.628855	-3.4874	0.00048775	0.028583
NC_000068.8	12111443	12306796	-	6545	gene-Itga8	Itga8	protein_coding	241226	integrin alpha 8	285	695	368	337	2	191	74	249.633	898.345	312.295	713.78	1.68828	126.207	88.1194	272.029	-2.52789	0.710756	-3.55663	0.00037565	0.0239907
NC_000068.8	10158354	10261340	+	7928	gene-Itih5	Itih5	protein_coding	209378	inter-alpha %28globulin%29 inhibitor H5	2639	3169	3549	2172	654	2076	656	2311.51	4096.2	3011.78	4600.39	552.067	1371.76	781.167	1905.29	-1.88941	0.398711	-4.73879	2.14998e-06	0.00103604
NC_000067.7	15357149	15793975	+	16777	gene-Kcnb2	Kcnb2	protein_coding	98741	potassium voltage gated channel%2C Shab-related subfamily%2C member 2	200	91	121	104	4	83	7	175.181	117.625	102.684	220.276	3.37655	54.8439	8.33562	106.78	-2.39515	0.702503	-3.40945	0.000650932	0.0340783
NC_000067.7	188940127	189134979	-	5167	gene-Kcnk2	Kcnk2	protein_coding	16526	potassium channel%2C subfamily K%2C member 2	961	255	502	171	82	136	67	841.745	329.609	426.011	362.185	69.2194	89.8648	79.7838	216.604	-2.46433	0.540865	-4.55629	5.20657e-06	0.00170719
NC_000074.7	26338656	26427971	+	3880	gene-Kcnu1	Kcnu1	protein_coding	16532	potassium channel%2C subfamily U%2C member 1	9	17	4	29	0	1	0	7.88315	21.9739	3.39451	61.4232	0	0.66077	0	8.87778	-3.56442	1.02504	-3.47734	0.000506416	0.0291781
NC_000085.7	27299461	27314579	+	5635	gene-Kcnv2	Kcnv2	protein_coding	240595	potassium channel%2C subfamily V%2C member 2	4	24	16	27	3	1	0	3.50362	31.022	13.5781	57.1872	2.53242	0.66077	0	12.8618	-3.14303	0.928309	-3.38575	0.000709828	0.0356346
NC_000072.7	41663263	41681268	-	2839	gene-Kel	Kel	protein_coding	23925	Kell blood group	34	15	19	17	0	1	0	29.7808	19.3888	16.1239	36.0067	0	0.66077	0	12.6323	-3.80678	0.942468	-4.03916	5.36425e-05	0.00665135
NC_000079.7	58432541	58512559	-	8507	gene-Kif27	Kif27	protein_coding	75050	kinesin family member 27	30	65	10	98	0	9	7	26.2772	84.0179	8.48628	207.568	0	5.94693	8.33562	36.6517	-3.20193	0.854693	-3.7463	0.000179464	0.0148061
NC_000083.7	49922121	50216875	+	7210	gene-Kif6	Kif6	protein_coding	319991	kinesin family member 6	31	67	28	70	0	0	1	27.1531	86.6031	23.7616	148.263	0	0	1.1908	27.2788	-5.50331	0.888675	-6.19271	5.91391e-10	1.72693e-06
NC_000077.7	99276080	99288631	-	10555	gene-Krt10	Krt10	protein_coding	16661	keratin 10	19	24	27	27	0	8	1	16.6422	31.022	22.913	57.1872	0	5.28616	1.1908	14.554	-2.88682	0.89249	-3.23457	0.00121826	0.0487372
NC_000078.7	72114745	72132206	-	5709	gene-L3hypdh	L3hypdh	protein_coding	67217	L-3-hydroxyproline dehydratase %28trans-%29	46	47	47	22	2	12	0	40.2916	60.7514	39.8855	46.5969	1.68828	7.92925	0	21.1477	-3.13134	0.784654	-3.99073	6.58692e-05	0.00771616
NC_000070.7	136349932	136367140	+	7083	gene-Lactbl1	Lactbl1	protein_coding	242707	lactamase%2C beta-like 1	2	81	11	2	0	2	0	1.75181	104.699	9.33491	4.23609	0	1.32154	0	11.1065	-3.46932	1.0298	-3.36894	0.000754591	0.0368654
NC_000068.8	31777293	31839095	+	8478	gene-Lamc3	Lamc3	protein_coding	23928	laminin gamma 3	440	367	479	299	166	378	49	385.398	474.378	406.493	633.295	140.127	249.771	58.3494	291.124	-1.5871	0.432151	-3.67256	0.000240137	0.0179916
NC_000085.7	34078343	34100087	+	5832	gene-Lipm	Lipm	protein_coding	78753	lipase%2C family member M	6	28	15	64	0	1	5	5.25543	36.1923	12.7294	135.555	0	0.66077	5.95402	18.1846	-3.26025	0.973952	-3.34744	0.000815615	0.0384877
NT_187064.1	4564	52729	+	3939	gene-LOC100861749	LOC100861749	transcribed_pseudogene	100861749		123	266	248	324	90	88	47	107.736	343.827	210.46	686.246	75.9725	58.1478	55.9677	170.77	-2.24347	0.533705	-4.20357	2.62735e-05	0.00480239
NC_000068.8	60713310	60727241	-	13891	gene-LOC108168762	LOC108168762	lncRNA	108168762		115	121	90	78	24	45	26	100.729	156.403	76.3766	165.207	20.2593	29.7347	30.9609	73.575	-2.07868	0.476604	-4.36144	1.29212e-05	0.00300212
NC_000077.7	120882269	120893813	+	8965	gene-LOC115486436	LOC115486436	lncRNA	115486436		43	81	68	41	6	16	6	37.6639	104.699	57.7067	86.8397	5.06483	10.5723	7.14482	34.4632	-2.9271	0.643135	-4.5513	5.33153e-06	0.0017128
NC_000076.7	109965853	110043578	-	77674	gene-LOC115487471	LOC115487471	lncRNA	115487471		174	208	177	153	30	117	34	152.407	268.857	150.207	324.061	25.3242	77.3101	40.4873	109.06	-2.09979	0.499404	-4.20459	2.61555e-05	0.00480239
NC_000080.7	43104166	43109090	+	1234	gene-LOC115488353	LOC115488353	pseudogene	115488353		6	16	7	40	0	0	0	5.25543	20.6813	5.9404	84.7217	0	0	0	10.6536	-4.23928	1.02772	-4.12493	3.70854e-05	0.00570747
NC_000083.7	29501873	29511399	+	9527	gene-LOC115488789	LOC115488789	protein_coding	115488789		37	133	89	25	3	24	2	32.4085	171.914	75.5279	52.9511	2.53242	15.8585	2.38161	44.9414	-2.91418	0.771931	-3.77519	0.000159889	0.0137252
NC_000083.7	83787659	83797325	-	6088	gene-LOC115488798	LOC115488798	lncRNA	115488798		9	29	24	13	0	0	0	7.88315	37.4849	20.3671	27.5346	0	0	0	9.48388	-4.15203	0.995157	-4.17224	3.01622e-05	0.00507563
NC_000081.7	103646114	103667206	-	14964	gene-LOC115489417	LOC115489417	protein_coding	115489417		21	30	8	20	0	2	0	18.394	38.7775	6.78903	42.3609	0	1.32154	0	14.5225	-3.80589	0.88814	-4.28523	1.82548e-05	0.00390965
NC_000068.8	102490045	102512951	+	22266	gene-LOC115489466	LOC115489466	lncRNA	115489466		176	162	121	129	4	62	8	154.159	209.399	102.684	273.227	3.37655	40.9678	9.52643	77.1936	-2.96689	0.708714	-4.1863	2.83539e-05	0.00493237
NC_000079.7	12826058	12846792	+	14988	gene-LOC118567336	LOC118567336	protein_coding	118567336		97	72	64	104	2	9	0	84.9628	93.066	54.3122	220.276	1.68828	5.94693	0	51.1296	-4.57967	0.691271	-6.625	3.4724e-11	2.45417e-07
NC_000080.7	69496110	69516796	-	19183	gene-LOC118567338	LOC118567338	lncRNA	118567338		142	173	156	58	28	49	46	124.379	223.617	132.386	122.846	23.6359	32.3778	54.7769	89.5859	-1.93973	0.455403	-4.25937	2.05007e-05	0.00426154
NC_000074.7	115499669	115523354	-	17587	gene-LOC118567614	LOC118567614	lncRNA	118567614		10	73	65	52	4	12	2	8.75905	94.3586	55.1608	110.138	3.37655	7.92925	2.38161	27.9174	-3.24894	0.790676	-4.10907	3.97263e-05	0.0057693
NC_000067.7	175115720	175129807	-	13446	gene-LOC118567645	LOC118567645	lncRNA	118567645		16	33	6	117	10	8	0	14.0145	42.6553	5.09177	247.811	8.44139	5.28616	0	30.2054	-3.11377	0.937705	-3.32063	0.00089813	0.0407774
NC_000075.7	13665579	13677169	-	6289	gene-LOC118567664	LOC118567664	protein_coding	118567664		12	45	6	33	1	6	0	10.5109	58.1663	5.09177	69.8954	0.844139	3.96462	0	19.2715	-3.0403	0.915539	-3.32078	0.000897674	0.0407774
NC_000067.7	194642710	194653183	-	9911	gene-LOC118567690	LOC118567690	lncRNA	118567690		0	73	11	11	0	0	0	0	94.3586	9.33491	23.2985	0	0	0	12.5932	-3.77092	1.01658	-3.7094	0.000207748	0.016375
NC_000075.7	40662426	40676274	-	9967	gene-LOC118567695	LOC118567695	lncRNA	118567695		20	26	19	27	1	6	0	17.5181	33.6072	16.1239	57.1872	0.844139	3.96462	0	15.7181	-2.94914	0.908341	-3.24673	0.00116737	0.0476587
NC_000075.7	45287756	45298970	+	8468	gene-LOC118567699	LOC118567699	lncRNA	118567699		127	36	142	75	7	54	1	111.24	46.533	120.505	158.853	5.90897	35.6816	1.1908	60.6102	-2.52344	0.737274	-3.42267	0.000620102	0.0332428
NC_000067.7	34465099	34473990	-	8209	gene-LOC118567733	LOC118567733	lncRNA	118567733		41	53	85	45	16	28	13	35.9121	68.5069	72.1334	95.3119	13.5062	18.5016	15.4804	37.8604	-1.93435	0.552443	-3.50146	0.000462724	0.0277522
NC_000076.7	119349857	119381883	+	30743	gene-LOC118567855	LOC118567855	lncRNA	118567855		151	301	181	93	9	74	1	132.262	389.068	153.602	196.978	7.59725	48.897	1.1908	112.214	-2.99587	0.707897	-4.23206	2.31557e-05	0.00454603
NC_000067.7	158527033	158565847	+	10139	gene-LOC118567858	LOC118567858	lncRNA	118567858		3	14	3	51	0	3	0	2.62772	18.0962	2.54589	108.02	0	1.98231	0	12.8472	-3.27924	1.01531	-3.22979	0.00123882	0.0489137
NC_000078.7	61600843	61652993	+	44522	gene-LOC118567965	LOC118567965	pseudogene	118567965		314	246	261	76	44	93	6	275.034	317.976	221.492	160.971	37.1421	61.4517	7.14482	125.762	-2.54038	0.591119	-4.29758	1.72673e-05	0.00373589
NC_000078.7	70187158	70194384	-	4619	gene-LOC118567967	LOC118567967	lncRNA	118567967		6	40	8	34	0	2	0	5.25543	51.7033	6.78903	72.0134	0	1.32154	0	12.6398	-4.07337	0.987593	-4.12454	3.71471e-05	0.00570747
NC_000078.7	70715988	70723795	+	6817	gene-LOC118567969	LOC118567969	lncRNA	118567969		7	114	0	23	0	0	0	6.13134	147.355	0	48.715	0	0	0	19.1592	-3.94132	1.02893	-3.8305	0.000127885	0.0120455
NC_000078.7	105192542	105218960	+	1125	gene-LOC118568014	LOC118568014	lncRNA	118568014		16	14	5	25	0	0	0	14.0145	18.0962	4.24314	52.9511	0	0	0	8.11862	-3.80667	1.03416	-3.68094	0.000232372	0.017723
NC_000078.7	117660849	117671609	-	10725	gene-LOC118568027	LOC118568027	lncRNA	118568027		14	9	12	42	0	1	0	12.2627	11.6333	10.1835	88.9578	0	0.66077	0	11.4396	-4.2925	0.992035	-4.32696	1.51179e-05	0.00344672
NC_000080.7	8402196	8410002	-	7807	gene-LOC118568096	LOC118568096	pseudogene	118568096		57	47	68	76	2	29	14	49.9266	60.7514	57.7067	160.971	1.68828	19.1623	16.6712	45.2135	-2.38797	0.663973	-3.59648	0.000322551	0.0215743
NC_000083.7	86338794	86351247	+	12106	gene-LOC118568290	LOC118568290	lncRNA	118568290		24	84	12	55	0	0	0	21.0217	108.577	10.1835	116.492	0	0	0	23.492	-5.7428	0.970984	-5.91442	3.33054e-09	7.06174e-06
NC_000083.7	86567363	86589214	-	17419	gene-LOC118568291	LOC118568291	lncRNA	118568291		16	24	14	78	5	1	0	14.0145	31.022	11.8808	165.207	4.22069	0.66077	0	25.3916	-3.68805	0.874242	-4.21857	2.45852e-05	0.00464278
NC_000083.7	14766611	14823011	+	7653	gene-LOC118568316	LOC118568316	lncRNA	118568316		2	9	9	64	0	0	0	1.75181	11.6333	7.63766	135.555	0	0	0	15.1338	-3.58374	1.03124	-3.47517	0.000510526	0.0293105
NC_000084.7	9726117	9726734	-	618	gene-LOC118568368	LOC118568368	protein_coding	118568368		1	85	6	13	0	0	0	0.875905	109.87	5.09177	27.5346	0	0	0	13.65	-3.84253	1.02841	-3.73637	0.000186695	0.0151667
NC_000084.7	24604231	24610328	-	5494	gene-LOC118568381	LOC118568381	lncRNA	118568381		27	0	5	45	0	0	0	23.6494	0	4.24314	95.3119	0	0	0	12.1488	-3.54468	1.02765	-3.4493	0.00056204	0.0311757
NW_023337853.1	12961	27820	-	12763	gene-LOC118568479	LOC118568479	lncRNA	118568479		915	3009	1550	2692	388	225	387	801.453	3889.38	1315.37	5701.77	327.526	148.673	460.841	1242.27	-3.01982	0.53888	-5.60388	2.09607e-08	3.41869e-05
NC_000068.8	62639500	62647106	+	6669	gene-LOC118568564	LOC118568564	lncRNA	118568564		4	6	16	33	1	0	0	3.50362	7.7555	13.5781	69.8954	0.844139	0	0	8.90368	-3.46983	1.02578	-3.38261	0.000718	0.0357365
NC_000068.8	68161177	68189151	-	27463	gene-LOC118568566	LOC118568566	lncRNA	118568566		738	508	933	439	214	371	109	646.418	656.632	791.77	929.821	180.646	245.146	129.798	440.405	-1.97786	0.317637	-6.22679	4.76084e-10	1.72693e-06
NC_000069.7	138574164	138590031	+	15356	gene-LOC118568610	LOC118568610	lncRNA	118568610		190	120	126	89	1	80	7	166.422	155.11	106.927	188.506	0.844139	52.8616	8.33562	76.0053	-2.47036	0.737454	-3.34985	0.000808547	0.0384877
NC_000069.7	152134491	152150638	+	10217	gene-LOC118568621	LOC118568621	lncRNA	118568621		142	126	136	116	54	88	61	124.379	162.866	115.413	245.693	45.5835	58.1478	72.639	106.932	-1.39916	0.409676	-3.41527	0.000637183	0.0337755
NC_000069.7	152888117	152909202	+	16699	gene-LOC118568622	LOC118568622	lncRNA	118568622		20	24	13	68	8	6	2	17.5181	31.022	11.0322	144.027	6.75311	3.96462	2.38161	20.3801	-2.93303	0.840769	-3.48851	0.000485714	0.028583
NC_000070.7	41878793	41887262	+	8470	gene-LOC118568645	LOC118568645	protein_coding	118568645		139	115	125	56	11	51	5	121.751	148.647	106.079	118.61	9.28553	33.6993	5.95402	60.8216	-2.59091	0.650842	-3.98086	6.86661e-05	0.00797618
NC_000070.7	53440927	53459531	+	16007	gene-LOC118568660	LOC118568660	lncRNA	118568660		105	99	162	141	54	95	26	91.97	127.966	137.478	298.644	45.5835	62.7732	30.9609	88.7398	-1.70767	0.486966	-3.50675	0.000453611	0.0274015
NC_000070.7	137383742	137392117	-	4794	gene-LOC118568699	LOC118568699	lncRNA	118568699		9	102	5	15	1	2	0	7.88315	131.844	4.24314	31.7706	0.844139	1.32154	0	17.0603	-3.88403	0.967227	-4.01564	5.92852e-05	0.00714218
NC_000071.7	67578343	67597043	+	18553	gene-LOC118568732	LOC118568732	lncRNA	118568732		3	107	48	66	0	14	0	2.62772	138.306	40.7342	139.791	0	9.25079	0	32.9537	-3.32059	0.942542	-3.52301	0.000426668	0.0262221
NC_000071.7	141328062	141359425	+	31280	gene-LOC118568762	LOC118568762	lncRNA	118568762		218	158	298	209	36	121	0	190.947	204.228	252.891	442.671	30.389	79.9532	0	156.302	-2.44796	0.729526	-3.35555	0.000792073	0.0379104
NC_000071.7	141268719	141283860	+	9376	gene-LOC118568763	LOC118568763	lncRNA	118568763		62	22	90	31	14	23	6	54.3061	28.4368	76.3766	65.6593	11.8179	15.1977	7.14482	35.4708	-2.09123	0.560571	-3.73053	0.000191078	0.0154047
NC_000084.7	68704263	68719409	+	4243	gene-LOC433198	LOC433198	misc_RNA	433198		12	20	2	55	0	0	0	10.5109	25.8517	1.69726	116.492	0	0	0	14.3725	-3.99199	1.02984	-3.87634	0.000106041	0.0106226
NC_000083.7	49238630	49404619	+	4025	gene-Lrfn2	Lrfn2	protein_coding	70530	leucine rich repeat and fibronectin type III domain containing 2	47	3	21	43	0	1	0	41.1675	3.87775	17.8212	91.0758	0	0.66077	0	22.7243	-3.54469	0.960553	-3.69026	0.000224026	0.0172949
NC_000082.7	30088120	30102072	-	5391	gene-Lrrc15	Lrrc15	protein_coding	74488	leucine rich repeat containing 15	24	18	18	18	1	0	0	21.0217	23.2665	15.2753	38.1248	0.844139	0	0	9.58612	-4.25172	0.94769	-4.48641	7.24349e-06	0.00204778
NC_000080.7	32713339	32737257	+	3018	gene-Lrrc18	Lrrc18	protein_coding	67580	leucine rich repeat containing 18	40	6	1	44	0	0	0	35.0362	7.7555	0.848628	93.1939	0	0	0	14.0688	-4.14099	0.989226	-4.18609	2.83804e-05	0.00493237
NC_000079.7	41178483	41233182	-	3819	gene-Mak	Mak	protein_coding	17152	male germ cell-associated kinase	2	10	33	41	0	0	0	1.75181	12.9258	28.0047	86.8397	0	0	0	12.4959	-4.09715	1.01046	-4.05474	5.01895e-05	0.00648883
NC_000068.8	15531290	16260368	+	6740	gene-Malrd1	Malrd1	protein_coding	102635496	MAM and LDL receptor class A domain containing 1	0	30	9	36	0	0	0	0	38.7775	7.63766	76.2495	0	0	0	11.6739	-3.74633	1.0274	-3.64642	0.00026592	0.0188572
NC_000077.7	105251624	105348527	-	4805	gene-Marchf10	Marchf10	protein_coding	632687	membrane associated ring-CH-type finger 10	5	37	12	45	1	3	0	4.37953	47.8256	10.1835	95.3119	0.844139	1.98231	0	15.4163	-3.5858	0.975825	-3.67463	0.000238192	0.0179916
NC_000074.7	18645132	18858105	+	31743	gene-Mcph1	Mcph1	protein_coding	244329	microcephaly%2C primary autosomal recessive 1	115	163	111	125	25	73	5	100.729	210.691	94.1977	264.755	21.1035	48.2362	5.95402	90.0003	-2.46773	0.593913	-4.15503	3.25244e-05	0.00543004
NC_000073.7	18832196	18852456	-	4557	gene-Meiosin	Meiosin	protein_coding	243866	meiosis initiator	9	27	6	25	0	0	0	7.88315	34.8998	5.09177	52.9511	0	0	0	9.16598	-3.97984	1.03331	-3.85155	0.000117371	0.0114157
NC_000076.7	39877569	39901264	-	2853	gene-Mfsd4b1	Mfsd4b1	protein_coding	215929	major facilitator superfamily domain containing 4B1	10	18	7	16	0	0	0	8.75905	23.2665	5.9404	33.8887	0	0	0	6.58596	-3.80376	1.03119	-3.6887	0.0002254	0.0172949
NC_000074.7	93553920	93580049	+	3204	gene-Mmp2	Mmp2	protein_coding	17390	matrix metallopeptidase 2	401	308	586	275	144	309	59	351.238	398.116	497.296	582.462	121.556	204.178	70.2574	283.776	-1.71872	0.392214	-4.38208	1.17549e-05	0.00280271
NC_000067.7	88154713	88190011	+	8603	gene-Mroh2a	Mroh2a	protein_coding	100040766	maestro heat-like repeat family member 2A	17	116	45	81	19	16	9	14.8904	149.94	38.1883	171.561	16.0386	10.5723	10.7172	40.7143	-2.52686	0.755097	-3.34641	0.000818655	0.0384877
NC_000082.7	32555089	32602761	+	12452	gene-Muc4	Muc4	protein_coding	140474	mucin 4	13	72	9	5	1	0	0	11.3868	93.066	7.63766	10.5902	0.844139	0	0	11.2832	-4.13311	1.01078	-4.08904	4.33159e-05	0.00604228
NC_000077.7	67128638	67151273	+	6037	gene-Myh4	Myh4	protein_coding	17884	myosin%2C heavy polypeptide 4%2C skeletal muscle	5	5	24	37	0	0	1	4.37953	6.46292	20.3671	78.3676	0	0	1.1908	11.1405	-3.63777	0.986343	-3.68814	0.000225898	0.0172949
NC_000085.7	10185635	10218134	-	5904	gene-Myrf	Myrf	protein_coding	225908	myelin regulatory factor	93	145	96	77	53	35	33	81.4592	187.425	81.4683	163.089	44.7393	23.127	39.2965	98.7905	-1.73721	0.464676	-3.73855	0.000185083	0.0150935
NC_000075.7	18233247	18308834	-	4204	gene-Naalad2	Naalad2	protein_coding	72560	N-acetylated alpha-linked acidic dipeptidase 2	86	272	181	66	33	22	3	75.3278	351.583	153.602	139.791	27.8566	14.537	3.57241	85.3459	-2.90808	0.793308	-3.66576	0.000246608	0.0180332
NC_000076.7	109517121	110292148	-	45769	gene-Nav3	Nav3	protein_coding	260315	neuron navigator 3	634	441	821	549	59	311	31	555.324	570.029	696.724	1162.81	49.8042	205.5	36.9149	374.547	-2.73167	0.525604	-5.1972	2.02312e-07	0.000186505
NC_000069.7	125197678	125522000	+	7113	gene-Ndst4	Ndst4	protein_coding	64580	N-deacetylase/N-sulfotransferase %28heparin glucosaminyl%29 4	15	131	20	40	0	7	0	13.1386	169.328	16.9726	84.7217	0	4.62539	0	33.6465	-3.85078	0.92212	-4.17601	2.9667e-05	0.00503224
NC_000075.7	105039355	105272723	-	4730	gene-Nek11	Nek11	protein_coding	208583	NIMA %28never in mitosis gene a%29-related expressed kinase 11	0	97	27	25	0	3	0	0	125.381	22.913	52.9511	0	1.98231	0	18.8804	-3.69694	1.01797	-3.63169	0.000281571	0.0196386
NC_000084.7	86411110	86524482	+	39083	gene-Neto1	Neto1	protein_coding	246317	neuropilin %28NRP%29 and tolloid %28TLL%29-like 1	9	18	74	53	7	6	1	7.88315	23.2665	62.7985	112.256	5.90897	3.96462	1.1908	22.1351	-3.0211	0.851649	-3.54736	0.000389114	0.0244819
NC_000074.7	72049000	72061599	+	6246	gene-Niban3	Niban3	protein_coding	100037278	niban apoptosis regulator 3	141	84	93	38	3	46	14	123.503	108.577	78.9224	80.4856	2.53242	30.3954	16.6712	48.2759	-2.33091	0.6512	-3.57941	0.000344374	0.0226061
NC_000074.7	89247961	89321515	+	4470	gene-Nkd1	Nkd1	protein_coding	93960	naked cuticle 1	227	349	553	106	137	145	106	198.83	451.112	469.291	224.513	115.647	95.8117	126.225	190.727	-1.52683	0.399568	-3.82121	0.0001328	0.0122959
NC_000079.7	73966653	73995750	-	4016	gene-Nkd2	Nkd2	protein_coding	72293	naked cuticle 2	159	43	207	113	13	54	0	139.269	55.5811	175.666	239.339	10.9738	35.6816	0	74.0288	-2.80446	0.722851	-3.87972	0.000104575	0.0106226
NC_000073.7	23085314	23141348	+	3542	gene-Nlrp5	Nlrp5	protein_coding	23968	NLR family%2C pyrin domain containing 5	12	76	1	3	0	2	0	10.5109	98.2363	0.848628	6.35413	0	1.32154	0	11.2851	-3.33061	1.0211	-3.26178	0.00110717	0.0464908
NC_000067.7	39233013	39402321	+	4258	gene-Npas2	Npas2	protein_coding	18143	neuronal PAS domain protein 2	84	151	131	58	9	30	49	73.576	195.18	111.17	122.846	7.59725	19.8231	58.3494	79.5486	-1.95177	0.597159	-3.26843	0.00108147	0.0461375
NC_000080.7	70884736	70896812	-	1400	gene-Npm2	Npm2	protein_coding	328440	nucleophosmin/nucleoplasmin 2	6	52	7	8	0	1	0	5.25543	67.2143	5.9404	16.9443	0	0.66077	0	9.61343	-3.73583	0.996254	-3.74987	0.000176925	0.0146537
NC_000076.7	42437959	42459721	-	5987	gene-Nr2e1	Nr2e1	protein_coding	21907	nuclear receptor subfamily 2%2C group E%2C member 1	13	76	11	12	1	0	0	11.3868	98.2363	9.33491	25.4165	0.844139	0	0	14.5565	-3.80215	1.00567	-3.78073	0.000156372	0.0134778
NC_000073.7	70001694	70016494	-	6209	gene-Nr2f2	Nr2f2	protein_coding	11819	nuclear receptor subfamily 2%2C group F%2C member 2	717	703	907	247	207	553	285	628.024	908.686	769.706	523.157	174.737	365.406	339.379	464.652	-1.23476	0.357251	-3.45627	0.000547698	0.0306407
NC_000071.7	66417181	66457544	+	10758	gene-Nsun7	Nsun7	protein_coding	70918	NOL1/NOP2/Sun domain family%2C member 7	4	68	10	46	1	4	2	3.50362	87.8957	8.48628	97.43	0.844139	2.64308	2.38161	26.0956	-3.10854	0.924641	-3.36189	0.00077411	0.0373033
NC_000075.7	43132575	43151113	-	2388	gene-Oaf	Oaf	protein_coding	102644	out at first homolog	58	24	22	18	0	11	1	50.8025	31.022	18.6698	38.1248	0	7.26848	1.1908	18.8912	-2.78842	0.81769	-3.41011	0.000649361	0.0340783
NC_000068.8	88513148	88514074	-	927	gene-Olfr1195	Olfr1195	protein_coding	258748	olfactory receptor 1195	0	111	10	7	0	1	0	0	143.477	8.48628	14.8263	0	0.66077	0	15.2227	-3.5097	1.03626	-3.3869	0.000706871	0.0356346
NC_000081.7	35296244	35303451	+	2162	gene-Osr2	Osr2	protein_coding	107587	odd-skipped related 2	26	137	37	94	8	11	8	22.7735	177.084	31.3992	199.096	6.75311	7.26848	9.52643	45.4295	-3.20402	0.788178	-4.0651	4.80128e-05	0.00644313
NC_000068.8	142920313	142923633	+	1029	gene-Otor	Otor	protein_coding	57329	otoraplin	188	93	252	109	34	72	13	164.67	120.21	213.854	230.867	28.7007	47.5755	15.4804	93.4543	-2.36405	0.563545	-4.19497	2.72907e-05	0.00488162
NC_000067.7	97748816	98023578	-	6064	gene-Pam	Pam	protein_coding	18484	peptidylglycine alpha-amidating monooxygenase	789	754	1240	392	237	633	157	691.089	974.608	1052.3	830.273	200.061	418.268	186.956	590.509	-1.67585	0.329236	-5.09011	3.57855e-07	0.000291831
NC_000067.7	158539297	158788019	-	9574	gene-Pappa2	Pappa2	protein_coding	23850	pappalysin 2	1	45	21	60	0	4	0	0.875905	58.1663	17.8212	127.083	0	2.64308	0	19.4752	-3.78848	0.990196	-3.82599	0.000130249	0.0121659
NC_000078.7	56738478	56759609	+	4716	gene-Pax9	Pax9	protein_coding	18511	paired box 9	15	8	9	27	0	2	0	13.1386	10.3407	7.63766	57.1872	0	1.32154	0	8.14778	-3.39879	1.02657	-3.31082	0.000930227	0.0416122
NC_000080.7	93251136	94132619	-	155391	gene-Pcdh9	Pcdh9	protein_coding	211712	protocadherin 9	2105	1699	2327	1045	414	1677	224	1843.78	2196.1	1974.76	2213.35	349.473	1108.11	266.74	1301.29	-1.73595	0.493145	-3.52017	0.000431278	0.026277
NC_000071.7	75311988	75358867	+	9282	gene-Pdgfra	Pdgfra	protein_coding	18595	platelet derived growth factor receptor%2C alpha polypeptide	671	793	907	266	140	604	67	587.732	1025.02	769.706	563.399	118.179	399.105	79.7838	435.592	-1.76928	0.50251	-3.52088	0.000430115	0.026277
NC_000067.7	84014014	84317550	-	3137	gene-Pid1	Pid1	protein_coding	98496	phosphotyrosine interaction domain containing 1	185	336	283	122	98	188	62	162.042	434.308	240.162	258.401	82.7256	124.225	73.8298	151.833	-1.48694	0.412666	-3.60326	0.000314252	0.02122
NC_000072.7	139591070	139915010	+	6468	gene-Pik3c2g	Pik3c2g	protein_coding	18705	phosphatidylinositol-4-phosphate 3-kinase catalytic subunit type 2 gamma	11	31	22	24	0	0	0	9.63496	40.0701	18.6698	50.833	0	0	0	12.4827	-4.14233	0.980305	-4.22555	2.38361e-05	0.00463667
NC_000077.7	77771440	77784698	-	1775	gene-Pipox	Pipox	protein_coding	19193	pipecolic acid oxidase	12	37	35	4	1	5	0	10.5109	47.8256	29.702	8.47217	0.844139	3.30385	0	13.2839	-2.8686	0.888562	-3.22836	0.00124503	0.0489764
NC_000069.7	128993527	129013243	+	3176	gene-Pitx2	Pitx2	protein_coding	18741	paired-like homeodomain transcription factor 2	12	43	5	13	1	0	0	10.5109	55.5811	4.24314	27.5346	0.844139	0	0	9.36873	-3.66916	1.00744	-3.64208	0.000270444	0.0191141
NC_000075.7	36802275	37058638	-	5168	gene-Pknox2	Pknox2	protein_coding	208076	Pbx/knotted 1 homeobox 2	149	168	85	31	17	50	33	130.51	217.154	72.1334	65.6593	14.3504	33.0385	39.2965	65.7145	-1.90619	0.584769	-3.25974	0.00111516	0.0467288
NC_000073.7	13045432	13094597	+	7654	gene-Pla2g4c	Pla2g4c	protein_coding	232889	phospholipase A2%2C group IVC %28cytosolic%2C calcium-independent%29	9	12	33	16	0	2	0	7.88315	15.511	28.0047	33.8887	0	1.32154	0	8.87893	-3.60759	0.940676	-3.8351	0.000125511	0.0119471
NC_000082.7	36832104	36922321	+	17273	gene-Polq	Polq	protein_coding	77782	polymerase %28DNA directed%29%2C theta	16	53	73	48	7	9	16	14.0145	68.5069	61.9499	101.666	5.90897	5.94693	19.0529	53.9029	-2.23427	0.667053	-3.34946	0.000809689	0.0384877
NC_000074.7	27937662	28072745	+	5404	gene-Poteg	Poteg	protein_coding	70952	POTE ankyrin domain family%2C member G	20	86	19	61	0	4	0	17.5181	111.162	16.1239	129.201	0	2.64308	0	27.355	-4.18481	0.938533	-4.45888	8.23883e-06	0.00225417
NC_000068.8	23094769	23157141	+	7112	gene-Potegl	Potegl	protein_coding	70981	POTE ankyrin domain family%2C member G like	3	60	5	12	0	1	0	2.62772	77.555	4.24314	25.4165	0	0.66077	0	11.5049	-3.67535	1.00041	-3.67385	0.000238922	0.0179916
NC_000067.7	42734928	42739370	+	4443	gene-Pou3f3	Pou3f3	protein_coding	18993	POU domain%2C class 3%2C transcription factor 3	813	421	629	180	162	420	165	712.111	544.178	533.787	381.248	136.75	277.524	196.483	349.807	-1.37584	0.348892	-3.94346	8.03152e-05	0.00901018
NC_000084.7	42527662	42529158	+	1146	gene-Pou4f3	Pou4f3	protein_coding	18998	POU domain%2C class 4%2C transcription factor 3	5	47	5	56	0	0	0	4.37953	60.7514	4.24314	118.61	0	0	0	19.1928	-3.42096	1.02661	-3.33229	0.000861353	0.0396166
NC_000079.7	18295683	18797703	-	7124	gene-Pou6f2	Pou6f2	protein_coding	218030	POU domain%2C class 6%2C transcription factor 2	20	34	13	12	0	0	0	17.5181	43.9478	11.0322	25.4165	0	0	0	18.0608	-4.22428	0.885636	-4.76977	1.84438e-06	0.000931106
NC_000067.7	163072688	163142714	-	12296	gene-Prrx1	Prrx1	protein_coding	18933	paired related homeobox 1	108	160	166	89	71	82	7	94.5978	206.813	140.872	188.506	59.9338	54.1832	8.33562	93.05	-1.78979	0.553247	-3.23507	0.00121614	0.0487372
NC_000080.7	64312884	64338445	-	3301	gene-Prss55	Prss55	protein_coding	71037	protease%2C serine 55	2	6	2	46	0	0	0	1.75181	7.7555	1.69726	97.43	0	0	0	10.037	-3.35906	1.03561	-3.24356	0.00118046	0.0476587
NC_000076.7	79617308	79630523	-	3467	gene-Prss57	Prss57	protein_coding	73106	protease%2C serine 57	1	38	15	22	0	0	0	0.875905	49.1182	12.7294	46.5969	0	0	0	10.5378	-3.89269	1.02188	-3.80935	0.000139335	0.012614
NC_000073.7	16937402	16949681	+	5441	gene-Psg29	Psg29	protein_coding	114872	pregnancy-specific glycoprotein 29	2	33	2	18	0	1	0	1.75181	42.6553	1.69726	38.1248	0	0.66077	0	8.07275	-3.42027	1.02321	-3.34267	0.000829752	0.0386664
NC_000080.7	54862767	54867013	+	4247	gene-Psmb11	Psmb11	protein_coding	73902	proteasome %28prosome%2C macropain%29 subunit%2C beta type%2C 11	0	9	23	45	0	1	0	0	11.6333	19.5185	95.3119	0	0.66077	0	11.632	-3.52895	1.03484	-3.41013	0.000649329	0.0340783
NC_000072.7	36691859	36787114	-	1770	gene-Ptn	Ptn	protein_coding	19242	pleiotrophin	3442	2624	4026	926	709	1752	362	3014.87	3391.74	3416.58	1961.31	598.494	1157.67	431.071	1684.39	-1.94867	0.371811	-5.24103	1.59687e-07	0.000156852
NC_000067.7	91072695	91098521	+	4025	gene-Rbm44	Rbm44	protein_coding	329207	RNA binding motif protein 44	8	52	1	18	0	0	0	7.00724	67.2143	0.848628	38.1248	0	0	0	10.3442	-3.93875	1.03328	-3.8119	0.000137905	0.012614
NC_000067.7	153616099	153621214	+	2335	gene-Rgs16	Rgs16	protein_coding	19734	regulator of G-protein signaling 16	121	101	135	98	11	31	31	105.985	130.551	114.565	207.568	9.28553	20.4839	36.9149	74.6044	-2.42575	0.588607	-4.12118	3.76943e-05	0.00572286
NC_000081.7	35960664	36140718	-	9020	gene-Rgs22	Rgs22	protein_coding	626596	regulator of G-protein signalling 22	30	43	41	125	0	3	0	26.2772	55.5811	34.7938	264.755	0	1.98231	0	41.0486	-4.27999	0.945238	-4.52795	5.9559e-06	0.00183908
NC_000082.7	73688864	75244331	-	22629	gene-Robo2	Robo2	protein_coding	268902	roundabout guidance receptor 2	296	276	400	231	55	127	9	259.268	356.753	339.451	489.268	46.4276	83.9179	10.7172	174.898	-2.68068	0.591452	-4.53237	5.83259e-06	0.00183908
NC_000069.7	93301006	93306749	+	4146	gene-Rptn	Rptn	protein_coding	20129	repetin	1	31	7	17	0	0	0	0.875905	40.0701	5.9404	36.0067	0	0	0	11.2329	-3.61282	0.983729	-3.67258	0.000240114	0.0179916
NC_000081.7	11033803	11038054	-	4252	gene-Rxfp3	Rxfp3	protein_coding	239336	relaxin family peptide receptor 3	8	30	5	15	0	1	0	7.00724	38.7775	4.24314	31.7706	0	0.66077	0	8.35187	-3.59151	0.997478	-3.60059	0.000317493	0.0213032
NC_000073.7	30432099	30455559	+	8567	gene-Sbsn	Sbsn	protein_coding	282619	suprabasin	88	113	137	74	1	68	4	77.0797	146.062	116.262	156.735	0.844139	44.9324	4.76321	75.5769	-2.39475	0.740886	-3.23227	0.00122809	0.0489137
NC_000080.7	66156844	66191427	-	4531	gene-Scara3	Scara3	protein_coding	219151	scavenger receptor class A%2C member 3	1252	728	1048	454	292	789	254	1096.63	941.001	889.363	961.591	246.488	521.348	302.464	617.117	-1.41116	0.317313	-4.44722	8.69873e-06	0.00230549
NC_000077.7	3081850	3153344	-	10248	gene-Sfi1	Sfi1	protein_coding	78887	Sfi1 homolog%2C spindle assembly associated %28yeast%29	307	558	344	575	249	192	145	268.903	721.262	291.928	1217.87	210.191	126.868	172.666	326.605	-1.77858	0.484614	-3.67009	0.000242469	0.0180332
NC_000069.7	85878112	86037833	+	8799	gene-Sh3d19	Sh3d19	protein_coding	27059	SH3 domain protein D19	998	718	761	382	209	518	377	874.153	928.075	645.806	809.092	176.425	342.279	448.933	514.628	-1.29172	0.388464	-3.32519	0.000883578	0.0404051
NC_000071.7	67765226	67771330	+	3754	gene-Shisa3	Shisa3	protein_coding	330096	shisa family member 3	38	9	15	26	0	7	0	33.2844	11.6333	12.7294	55.0691	0	4.62539	0	14.3398	-2.92362	0.895326	-3.26542	0.001093	0.0463116
NC_000070.7	112089442	112157665	+	3843	gene-Skint3	Skint3	protein_coding	195564	selection and upkeep of intraepithelial T cells 3	2	48	15	24	0	4	0	1.75181	62.044	12.7294	50.833	0	2.64308	0	12.6338	-3.32676	0.986806	-3.37124	0.000748303	0.0368127
NC_000068.8	124994430	125071922	+	4927	gene-Slc12a1	Slc12a1	protein_coding	20495	solute carrier family 12%2C member 1	4	18	22	42	0	0	0	3.50362	23.2665	18.6698	88.9578	0	0	0	12.5363	-4.58045	1.00492	-4.55801	5.16408e-06	0.00170719
NC_000068.8	84669196	84693930	+	3880	gene-Slc43a1	Slc43a1	protein_coding	72401	solute carrier family 43%2C member 1	36	48	48	36	0	7	1	31.5326	62.044	40.7342	76.2495	0	4.62539	1.1908	26.1114	-3.86057	0.734657	-5.25492	1.48089e-07	0.000156852
NC_000068.8	130526027	130539439	-	3385	gene-Slc4a11	Slc4a11	protein_coding	269356	solute carrier family 4%2C sodium bicarbonate transporter-like%2C member 11	3626	132	444	58	148	212	102	3176.03	170.621	376.791	122.846	124.933	140.083	121.462	438.878	-2.53448	0.714041	-3.54948	0.000385988	0.0244036
NC_000084.7	61128448	61147484	-	8790	gene-Slc6a7	Slc6a7	protein_coding	240332	solute carrier family 6 %28neurotransmitter transporter%2C L-proline%29%2C member 7	231	37	133	63	16	30	25	202.334	47.8256	112.868	133.437	13.5062	19.8231	29.7701	56.7601	-2.3924	0.591045	-4.04775	5.17132e-05	0.00652762
NC_000069.7	135053754	135103588	+	5484	gene-Slc9b1	Slc9b1	protein_coding	74446	solute carrier family 9%2C subfamily B %28NHA1%2C cation proton antiporter 1%29%2C member 1	0	40	9	38	0	1	0	0	51.7033	7.63766	80.4856	0	0.66077	0	14.4874	-3.51155	1.0182	-3.44877	0.000563142	0.0311757
NC_000072.7	141470080	141515903	+	3210	gene-Slco1c1	Slco1c1	protein_coding	58807	solute carrier organic anion transporter family%2C member 1c1	439	216	434	126	19	230	42	384.522	279.198	368.305	266.873	16.0386	151.977	50.0137	186.263	-1.99393	0.547812	-3.63981	0.00027284	0.0192193
NC_000081.7	84948890	85016158	-	4040	gene-Smc1b	Smc1b	protein_coding	140557	structural maintenance of chromosomes 1B	13	101	51	51	0	2	0	11.3868	130.551	43.28	108.02	0	1.32154	0	27.5017	-5.23542	0.908725	-5.76128	8.34765e-09	1.60905e-05
NC_000071.7	15824097	15828862	+	1159	gene-Speer4d	Speer4d	protein_coding	360220	spermatogenesis associated glutamate %28E%29-rich protein 4D	8	26	13	21	0	0	0	7.00724	33.6072	11.0322	44.4789	0	0	0	9.67375	-4.17476	0.98331	-4.24562	2.17989e-05	0.00436041
NC_000071.7	14983645	14988489	-	1239	gene-Speer4e	Speer4e	protein_coding	624245	spermatogenesis associated glutamate %28E%29-rich protein 4e	3	20	7	12	0	0	0	2.62772	25.8517	5.9404	25.4165	0	0	0	5.96155	-3.61646	1.01314	-3.56958	0.000357558	0.0230435
NC_000071.7	33370862	33375596	-	2339	gene-Spon2	Spon2	protein_coding	100689	spondin 2%2C extracellular matrix protein	187	17	189	40	0	18	0	163.794	21.9739	160.391	84.7217	0	11.8939	0	46.2764	-3.60849	0.882053	-4.09102	4.29485e-05	0.00603071
NC_000069.7	37694096	37698748	+	2493	gene-Spry1	Spry1	protein_coding	24063	sprouty RTK signaling antagonist 1	87	156	110	49	21	66	26	76.2037	201.643	93.3491	103.784	17.7269	43.6109	30.9609	75.0343	-1.82119	0.496816	-3.66572	0.000246646	0.0180332
NC_000084.7	38719300	38734400	-	10374	gene-Spry4	Spry4	protein_coding	24066	sprouty RTK signaling antagonist 4	137	72	151	105	58	51	12	119.999	93.066	128.143	222.394	48.96	33.6993	14.2896	85.4488	-1.98294	0.482135	-4.11283	3.90845e-05	0.00572286
NC_000067.7	174000305	174076015	+	8643	gene-Spta1	Spta1	protein_coding	20739	spectrin alpha%2C erythrocytic 1	102	161	46	27	6	7	0	89.3423	208.106	39.0369	57.1872	5.06483	4.62539	0	44.8206	-4.11858	0.754889	-5.45588	4.87303e-08	7.38021e-05
NC_000083.7	74321886	74354855	-	3613	gene-Srd5a2	Srd5a2	protein_coding	94224	steroid 5 alpha-reductase 2	9	60	12	34	0	1	0	7.88315	77.555	10.1835	72.0134	0	0.66077	0	15.6329	-4.60687	0.975805	-4.7211	2.34572e-06	0.00107016
NC_000068.8	180847356	180854964	-	2547	gene-Srms	Srms	protein_coding	20811	src-related kinase lacking C-terminal regulatory tyrosine and N-terminal myristylation sites	12	22	21	36	0	1	0	10.5109	28.4368	17.8212	76.2495	0	0.66077	0	14.3749	-3.96964	0.961176	-4.12998	3.62789e-05	0.00568328
NC_000076.7	86677058	86843902	-	10181	gene-Stab2	Stab2	protein_coding	192188	stabilin 2	24	20	37	86	2	1	2	21.0217	25.8517	31.3992	182.152	1.68828	0.66077	2.38161	28.1837	-4.26809	0.826725	-5.16265	2.4348e-07	0.000215104
NC_000077.7	8962704	8998991	-	5841	gene-Sun3	Sun3	protein_coding	194974	Sad1 and UNC84 domain containing 3	20	39	12	18	2	0	1	17.5181	50.4108	10.1835	38.1248	1.68828	0	1.1908	11.7472	-3.4297	0.949703	-3.61134	0.000304622	0.0208352
NC_000079.7	41267895	41327827	+	2529	gene-Sycp2l	Sycp2l	protein_coding	637277	synaptonemal complex protein 2-like	6	15	6	60	0	0	0	5.25543	19.3888	5.09177	127.083	0	0	0	14.7047	-4.13335	1.02186	-4.04494	5.23367e-05	0.00652762
NC_000080.7	20709013	20718422	-	5604	gene-Synpo2l	Synpo2l	protein_coding	68760	synaptopodin 2-like	11	71	8	14	0	1	0	9.63496	91.7734	6.78903	29.6526	0	0.66077	0	15.1598	-3.98105	0.963211	-4.1331	3.57901e-05	0.00568328
NC_000083.7	8574590	8661323	+	15713	gene-T2	T2	protein_coding	21331	brachyury 2	32	148	38	70	8	11	0	28.029	191.302	32.2479	148.263	6.75311	7.26848	0	39.4611	-3.69999	0.812255	-4.5552	5.23357e-06	0.00170719
NC_000069.7	104674721	104686854	-	6748	gene-Tafa3	Tafa3	protein_coding	329731	TAFA chemokine like family member 3	12	30	5	20	1	0	0	10.5109	38.7775	4.24314	42.3609	0.844139	0	0	9.8804	-3.93448	0.952207	-4.13196	3.59686e-05	0.00568328
NC_000075.7	24632108	24685599	-	6892	gene-Tbx20	Tbx20	protein_coding	57246	T-box 20	24	10	15	28	0	0	0	21.0217	12.9258	12.7294	59.3052	0	0	0	9.77535	-4.29992	1.01963	-4.21713	2.47434e-05	0.00464278
NC_000071.7	31125946	31145406	+	4442	gene-Tcf23	Tcf23	protein_coding	69852	transcription factor 23	9	22	4	7	0	0	0	7.88315	28.4368	3.39451	14.8263	0	0	0	5.08724	-3.47237	1.03171	-3.36566	0.000763616	0.0371041
NC_000085.7	56814603	56858444	+	5739	gene-Tdrd1	Tdrd1	protein_coding	83561	tudor domain containing 1	1	51	1	16	0	0	0	0.875905	65.9218	0.848628	33.8887	0	0	0	9.30076	-3.39898	1.03491	-3.28432	0.00102231	0.0444774
NC_000074.7	34006712	34082531	+	16940	gene-Tex15	Tex15	protein_coding	104271	testis expressed gene 15	158	220	202	51	76	19	14	138.393	284.368	171.423	108.02	64.1545	12.5546	16.6712	103.863	-2.28918	0.566985	-4.03746	5.40335e-05	0.00666088
NC_000071.7	7354106	7368290	+	13923	gene-Tex47	Tex47	protein_coding	70920	testis expressed 47	4	88	5	25	0	0	0	3.50362	113.747	4.24314	52.9511	0	0	0	15.9827	-4.76806	1.01454	-4.69972	2.60516e-06	0.00112729
NC_000067.7	19173246	19244172	+	10272	gene-Tfap2d	Tfap2d	protein_coding	226896	transcription factor AP-2%2C delta	6	48	6	8	0	0	0	5.25543	62.044	5.09177	16.9443	0	0	0	8.36946	-4.00038	1.02203	-3.91415	9.07239e-05	0.00976878
NC_000076.7	81410573	81435018	+	7098	gene-Tle2	Tle2	protein_coding	21886	transducin-like enhancer of split 2	258	283	390	167	60	169	58	225.984	365.801	330.965	353.713	50.6483	111.67	69.0666	193.305	-1.96423	0.397239	-4.94469	7.62651e-07	0.000475603
NC_000083.7	65562994	65848080	-	3087	gene-Tmem232	Tmem232	protein_coding	381107	transmembrane protein 232	4	41	14	3	0	0	0	3.50362	52.9959	11.8808	6.35413	0	0	0	7.14954	-3.66968	1.02648	-3.57503	0.000350187	0.0227225
NC_000082.7	57086502	57122185	-	7360	gene-Tmem30c	Tmem30c	protein_coding	71027	transmembrane protein 30C	1	69	6	16	0	2	0	0.875905	89.1883	5.09177	33.8887	0	1.32154	0	14.9615	-3.44599	0.97512	-3.53391	0.00040946	0.0254598
NC_000071.7	86807381	86824157	-	2216	gene-Tmprss11b	Tmprss11b	protein_coding	319875	transmembrane protease%2C serine 11B	0	20	7	44	0	0	0	0	25.8517	5.9404	93.1939	0	0	0	11.8419	-3.51215	1.03454	-3.39488	0.000686592	0.0351638
NC_000081.7	54114014	54141880	-	2936	gene-Tnfrsf11b	Tnfrsf11b	protein_coding	18383	tumor necrosis factor receptor superfamily%2C member 11b %28osteoprotegerin%29	527	127	577	166	24	223	12	461.602	164.158	489.659	351.595	20.2593	147.352	14.2896	201.897	-2.31341	0.637286	-3.6301	0.000283307	0.0196949
NC_000083.7	34879427	34938789	+	13507	gene-Tnxb	Tnxb	protein_coding	81877	tenascin XB	290	222	266	178	63	116	20	254.012	286.954	225.735	377.012	53.1807	76.6494	23.8161	146.758	-2.28871	0.560086	-4.08636	4.382e-05	0.00607265
NC_000073.7	109048208	109115948	-	15161	gene-Trim66	Trim66	protein_coding	330627	tripartite motif-containing 66	146	92	188	97	0	46	5	127.882	118.918	159.542	205.45	0	30.3954	5.95402	70.7068	-3.10984	0.728967	-4.2661	1.98923e-05	0.00417601
NC_005089.1	3845	3913	+	69	gene-TrnM	TrnM	tRNA	17737		145	31	128	77	27	54	23	127.006	40.0701	108.624	163.089	22.7917	35.6816	27.3885	59.1364	-1.81054	0.520429	-3.47894	0.000503403	0.0290835
NC_000082.7	25502513	25710838	+	6897	gene-Trp63	Trp63	protein_coding	22061	transformation related protein 63	15	40	13	18	0	3	0	13.1386	51.7033	11.0322	38.1248	0	1.98231	0	11.0896	-3.58448	0.977065	-3.66862	0.000243863	0.0180332
NC_000085.7	22114789	22972774	+	33054	gene-Trpm3	Trpm3	protein_coding	226025	transient receptor potential cation channel%2C subfamily M%2C member 3	3222	2164	3730	1625	1584	2194	435	2822.17	2797.15	3165.38	3441.82	1337.12	1449.73	517.999	1807.45	-1.42835	0.367799	-3.8835	0.000102963	0.0105977
NC_000072.7	41597553	41613339	-	2928	gene-Trpv6	Trpv6	protein_coding	64177	transient receptor potential cation channel%2C subfamily V%2C member 6	2	28	11	16	0	0	0	1.75181	36.1923	9.33491	33.8887	0	0	0	7.37889	-3.4606	1.03394	-3.347	0.000816897	0.0384877
NC_000075.7	119766656	119798496	+	5835	gene-Ttc21a	Ttc21a	protein_coding	74052	tetratricopeptide repeat domain 21A	38	174	4	21	0	5	0	33.2844	224.91	3.39451	44.4789	0	3.30385	0	30.278	-3.95138	0.962484	-4.1054	4.03623e-05	0.00578244
NC_000083.7	28570489	28584190	-	2166	gene-Tulp1	Tulp1	protein_coding	22157	tubby like protein 1	5	14	20	17	0	1	0	4.37953	18.0962	16.9726	36.0067	0	0.66077	0	7.04364	-3.80624	1.0043	-3.78996	0.000150673	0.0132561
NC_000067.7	187995035	188697694	+	16444	gene-Ush2a	Ush2a	protein_coding	22283	usherin	19	32	22	83	1	5	0	16.6422	41.3627	18.6698	175.798	0.844139	3.30385	0	25.8432	-3.75161	0.936113	-4.00764	6.13275e-05	0.00729045
NC_000083.7	15005092	15163540	-	9202	gene-Wdr27	Wdr27	protein_coding	71682	WD repeat domain 27	0	59	17	73	4	1	0	0	76.2624	14.4267	154.617	3.37655	0.66077	0	23.5651	-3.3033	1.01849	-3.24332	0.00118146	0.0476587
NC_000067.7	175526135	175643300	+	3861	gene-Wdr64	Wdr64	protein_coding	75820	WD repeat domain 64	9	37	6	11	0	1	0	7.88315	47.8256	5.09177	23.2985	0	0.66077	0	7.8666	-3.60481	1.02106	-3.53048	0.000414814	0.0256423
NC_000071.7	149407874	149535359	+	3888	gene-Wdr95	Wdr95	protein_coding	381693	WD40 repeat domain 95	6	9	7	29	0	0	0	5.25543	11.6333	5.9404	61.4232	0	0	0	7.71302	-3.7881	1.03292	-3.66736	0.000245069	0.0180332
NC_000072.7	40412180	40443749	+	3385	gene-Wee2	Wee2	protein_coding	381759	WEE1 homolog 2 %28S. pombe%29	12	58	6	7	0	0	0	10.5109	74.9698	5.09177	14.8263	0	0	0	9.65201	-4.14228	1.0283	-4.02826	5.61909e-05	0.00684722
NC_000083.7	74190890	74257369	-	6317	gene-Xdh	Xdh	protein_coding	22436	xanthine dehydrogenase	229	278	186	163	35	166	4	200.582	359.338	157.845	345.241	29.5449	109.688	4.76321	146.602	-2.2	0.633923	-3.47046	0.00051957	0.0295671
NC_000086.8	133049786	133086747	-	6775	gene-Xkrx	Xkrx	protein_coding	331524	X-linked Kx blood group related%2C X-linked	7	52	14	8	0	3	0	6.13134	67.2143	11.8808	16.9443	0	1.98231	0	10.5104	-3.34936	0.981983	-3.41082	0.000647685	0.0340783
NC_000071.7	137376899	137475326	-	18502	gene-Zan	Zan	protein_coding	22635	zonadhesin	27	51	59	38	15	10	1	23.6494	65.9218	50.0691	80.4856	12.6621	6.6077	1.1908	23.7962	-2.55611	0.778393	-3.28383	0.00102406	0.0444774
NC_000073.7	6365812	6385605	+	5964	gene-Zfp78	Zfp78	protein_coding	330463	zinc finger protein 78	14	26	23	56	1	12	0	12.2627	33.6072	19.5185	118.61	0.844139	7.92925	0	23.1222	-2.9451	0.86327	-3.41156	0.000645912	0.0340783
NC_000073.7	29755459	29772248	-	3396	gene-Zfp82	Zfp82	protein_coding	330502	zinc finger protein 82	12	9	23	41	0	5	0	10.5109	11.6333	19.5185	86.8397	0	3.30385	0	12.7347	-3.19931	0.980859	-3.26174	0.00110729	0.0464908
NC_000080.7	25255438	25406975	-	34482	gene-Zmiz1os1	Zmiz1os1	lncRNA	414118		122	188	120	214	30	73	7	106.86	243.006	101.835	453.261	25.3242	48.2362	8.33562	114.002	-2.7446	0.606282	-4.52692	5.98483e-06	0.00183908

## Sheet:  p<0.05, log2fold(-1)Enrichment
Gene Ontology Enrichment											KEGG pathway enrichment
GroupID	Category	Term	Description	LogP	Log(q-value)	Genes	Symbols	InTerm_InList			GroupID	Category	Term	Description	LogP	Log(q-value)	Genes	Symbols	InTerm_InList
1_Summary	GO Cellular Components	GO:0031012	extracellular matrix	-12.2338	-8.09455	12831,13179,14119,17390,18383,19242,22283,22635,23928,66695,67896,68553,74488,81877,94216,98970,100689,140474,140792,209378,216616,219151,224224,245026,246707,333315,665033,665700,14246,16661,239931	Col5a1,Dcn,Fbn2,Mmp2,Tnfrsf11b,Ptn,Ush2a,Zan,Lamc3,Aspn,Ccdc80,Col6a4,Lrrc15,Tnxb,Col4a6,Fibcd1,Spon2,Muc4,Colec12,Itih5,Efemp1,Scara3,Impg2,Col6a6,Emilin2,Frem3,Col6a5,Hmcn2,Flg,Krt10,Cldn17	31/-			1_Member	KEGG Pathway	mmu04510	Focal adhesion - Mus musculus (house mouse)	-9.07073	-5.41172	12389,18595,23928,68553,81877,94216,241226,245026,665033	Cav1,Pdgfra,Lamc3,Col6a4,Tnxb,Col4a6,Itga8,Col6a6,Col6a5	9/203
1_Member	GO Cellular Components	GO:0031012	extracellular matrix	-12.2338	-8.09455	12831,13179,14119,17390,18383,19242,22283,22635,23928,66695,67896,68553,74488,81877,94216,98970,100689,140474,140792,209378,216616,219151,224224,245026,246707,333315,665033,665700	Col5a1,Dcn,Fbn2,Mmp2,Tnfrsf11b,Ptn,Ush2a,Zan,Lamc3,Aspn,Ccdc80,Col6a4,Lrrc15,Tnxb,Col4a6,Fibcd1,Spon2,Muc4,Colec12,Itih5,Efemp1,Scara3,Impg2,Col6a6,Emilin2,Frem3,Col6a5,Hmcn2	28/521			1_Member	KEGG Pathway	mmu04512	ECM-receptor interaction - Mus musculus (house mouse)	-8.86548	-5.30337	23928,68553,81877,94216,241226,245026,665033	Lamc3,Col6a4,Tnxb,Col4a6,Itga8,Col6a6,Col6a5	7/89
1_Member	GO Cellular Components	GO:0030312	external encapsulating structure	-12.1935	-8.09455	12831,13179,14119,17390,18383,19242,22283,22635,23928,66695,67896,68553,74488,81877,94216,98970,100689,140474,140792,209378,216616,219151,224224,245026,246707,333315,665033,665700	Col5a1,Dcn,Fbn2,Mmp2,Tnfrsf11b,Ptn,Ush2a,Zan,Lamc3,Aspn,Ccdc80,Col6a4,Lrrc15,Tnxb,Col4a6,Fibcd1,Spon2,Muc4,Colec12,Itih5,Efemp1,Scara3,Impg2,Col6a6,Emilin2,Frem3,Col6a5,Hmcn2	28/523			1_Member	KEGG Pathway	mmu04151	PI3K-Akt signaling pathway - Mus musculus (house mouse)	-8.04188	-4.6839	14062,14186,18595,23928,68553,81877,94216,241226,245026,665033	F2r,Fgfr4,Pdgfra,Lamc3,Col6a4,Tnxb,Col4a6,Itga8,Col6a6,Col6a5	10/364
1_Member	GO Cellular Components	GO:0062023	collagen-containing extracellular matrix	-11.6237	-7.70079	12831,13179,14119,19242,22283,23928,66695,67896,68553,74488,81877,94216,98970,140474,140792,209378,216616,219151,224224,245026,246707,333315,665033,665700	Col5a1,Dcn,Fbn2,Ptn,Ush2a,Lamc3,Aspn,Ccdc80,Col6a4,Lrrc15,Tnxb,Col4a6,Fibcd1,Muc4,Colec12,Itih5,Efemp1,Scara3,Impg2,Col6a6,Emilin2,Frem3,Col6a5,Hmcn2	24/396			1_Member	KEGG Pathway	mmu04974	Protein digestion and absorption - Mus musculus (house mouse)	-5.29827	-2.68691	12831,68553,94216,245026,665033	Col5a1,Col6a4,Col4a6,Col6a6,Col6a5	5/108
1_Member	GO Molecular Functions	GO:0005201	extracellular matrix structural constituent	-8.5414	-4.74346	12831,13179,14119,66695,68553,81877,94216,216616,219151,245026,246707,665033,665700	Col5a1,Dcn,Fbn2,Aspn,Col6a4,Tnxb,Col4a6,Efemp1,Scara3,Col6a6,Emilin2,Col6a5,Hmcn2	13/145			2_Member	KEGG Pathway	mmu04814	Motor proteins - Mus musculus (house mouse)	-2.86468	-1.06999	75050,110082,319991,432611	Kif27,Dnah5,Kif6,Dnai2	4/196
1_Member	GO Cellular Components	GO:0005581	collagen trimer	-6.88625	-3.18522	12831,13179,68553,94216,140792,219151,245026,246707,665033	Col5a1,Dcn,Col6a4,Col4a6,Colec12,Scara3,Col6a6,Emilin2,Col6a5	9/81
1_Member	GO Cellular Components	GO:0005604	basement membrane	-5.55309	-2.19448	12831,19242,22283,23928,67896,94216,216616,333315,665700	Col5a1,Ptn,Ush2a,Lamc3,Ccdc80,Col4a6,Efemp1,Frem3,Hmcn2	9/116
1_Member	GO Molecular Functions	GO:0005198	structural molecule activity	-2.74567	-0.304704	12831,13179,14119,14246,16661,66695,68553,81877,94216,216616,219151,239931,245026,246707,665033,665700	Col5a1,Dcn,Fbn2,Flg,Krt10,Aspn,Col6a4,Tnxb,Col4a6,Efemp1,Scara3,Cldn17,Col6a6,Emilin2,Col6a5,Hmcn2	16/689
2_Summary	GO Biological Processes	GO:0003341	cilium movement	-6.57689	-2.95503	70918,71037,71860,74052,74446,75050,78801,110082,207686,237465,244653,381107,432611,17152,246317,319991,12389,14608,14634,18595,22157,22283,76166,170788,320118,668310,23968	Nsun7,Prss55,Cfap52,Ttc21a,Slc9b1,Kif27,Ak7,Dnah5,Cfap69,Ccdc38,Hydin,Tmem232,Dnai2,Mak,Neto1,Kif6,Cav1,Gpr83,Gli3,Pdgfra,Tulp1,Ush2a,Cplane2,Crb1,Fbxl13,Cc2d2b,Nlrp5	27/-
2_Member	GO Biological Processes	GO:0003341	cilium movement	-6.57689	-2.95503	70918,71037,71860,74052,74446,75050,78801,110082,207686,237465,244653,381107,432611	Nsun7,Prss55,Cfap52,Ttc21a,Slc9b1,Kif27,Ak7,Dnah5,Cfap69,Ccdc38,Hydin,Tmem232,Dnai2	13/212
2_Member	GO Biological Processes	GO:0007018	microtubule-based movement	-5.1991	-1.94523	17152,70918,71037,71860,74052,74446,75050,78801,110082,207686,237465,244653,246317,319991,381107,432611	Mak,Nsun7,Prss55,Cfap52,Ttc21a,Slc9b1,Kif27,Ak7,Dnah5,Cfap69,Ccdc38,Hydin,Neto1,Kif6,Tmem232,Dnai2	16/420
2_Member	GO Biological Processes	GO:0030317	flagellated sperm motility	-4.55436	-1.38481	70918,71037,71860,74052,74446,110082,207686,237465,381107	Nsun7,Prss55,Cfap52,Ttc21a,Slc9b1,Dnah5,Cfap69,Ccdc38,Tmem232	9/154
2_Member	GO Biological Processes	GO:0097722	sperm motility	-4.3814	-1.26015	70918,71037,71860,74052,74446,110082,207686,237465,381107	Nsun7,Prss55,Cfap52,Ttc21a,Slc9b1,Dnah5,Cfap69,Ccdc38,Tmem232	9/162
2_Member	GO Cellular Components	GO:0005929	cilium	-4.31974	-1.22077	12389,14608,14634,17152,18595,22157,22283,71860,74446,75050,76166,78801,110082,170788,207686,237465,244653,320118,381107,432611,668310	Cav1,Gpr83,Gli3,Mak,Pdgfra,Tulp1,Ush2a,Cfap52,Slc9b1,Kif27,Cplane2,Ak7,Dnah5,Crb1,Cfap69,Ccdc38,Hydin,Fbxl13,Tmem232,Dnai2,Cc2d2b	21/782
2_Member	GO Biological Processes	GO:0060294	cilium movement involved in cell motility	-4.17917	-1.12159	70918,71037,71860,74052,74446,110082,207686,237465,381107	Nsun7,Prss55,Cfap52,Ttc21a,Slc9b1,Dnah5,Cfap69,Ccdc38,Tmem232	9/172
2_Member	GO Biological Processes	GO:0001539	cilium or flagellum-dependent cell motility	-4.04595	-1.06092	70918,71037,71860,74052,74446,110082,207686,237465,381107	Nsun7,Prss55,Cfap52,Ttc21a,Slc9b1,Dnah5,Cfap69,Ccdc38,Tmem232	9/179
2_Member	GO Biological Processes	GO:0060285	cilium-dependent cell motility	-4.04595	-1.06092	70918,71037,71860,74052,74446,110082,207686,237465,381107	Nsun7,Prss55,Cfap52,Ttc21a,Slc9b1,Dnah5,Cfap69,Ccdc38,Tmem232	9/179
2_Member	GO Biological Processes	GO:0035082	axoneme assembly	-3.29113	-0.584405	76166,78801,110082,207686,244653,432611	Cplane2,Ak7,Dnah5,Cfap69,Hydin,Dnai2	6/99
2_Member	GO Cellular Components	GO:0031514	motile cilium	-2.85142	-0.365233	17152,71860,74446,78801,110082,207686,237465,320118,381107,432611	Mak,Cfap52,Slc9b1,Ak7,Dnah5,Cfap69,Ccdc38,Fbxl13,Tmem232,Dnai2	10/314
2_Member	GO Biological Processes	GO:0044782	cilium organization	-2.80814	-0.337475	17152,74052,75050,76166,78801,110082,207686,237465,244653,432611,668310	Mak,Ttc21a,Kif27,Cplane2,Ak7,Dnah5,Cfap69,Ccdc38,Hydin,Dnai2,Cc2d2b	11/374
2_Member	GO Biological Processes	GO:0001578	microtubule bundle formation	-2.64375	-0.254719	76166,78801,110082,207686,244653,432611	Cplane2,Ak7,Dnah5,Cfap69,Hydin,Dnai2	6/132
2_Member	GO Biological Processes	GO:0060271	cilium assembly	-2.61738	-0.252581	17152,75050,76166,78801,110082,207686,237465,244653,432611,668310	Mak,Kif27,Cplane2,Ak7,Dnah5,Cfap69,Ccdc38,Hydin,Dnai2,Cc2d2b	10/338
2_Member	GO Cellular Components	GO:0005930	axoneme	-2.61516	-0.252581	14634,17152,71860,110082,207686,244653,432611	Gli3,Mak,Cfap52,Dnah5,Cfap69,Hydin,Dnai2	7/180
2_Member	GO Cellular Components	GO:0097014	ciliary plasm	-2.60169	-0.244257	14634,17152,71860,110082,207686,244653,432611	Gli3,Mak,Cfap52,Dnah5,Cfap69,Hydin,Dnai2	7/181
2_Member	GO Cellular Components	GO:0099568	cytoplasmic region	-2.14103	0	14634,17152,23968,71860,110082,207686,244653,432611	Gli3,Mak,Nlrp5,Cfap52,Dnah5,Cfap69,Hydin,Dnai2	8/276
2_Member	GO Cellular Components	GO:0032838	plasma membrane bounded cell projection cytoplasm	-2.03125	0	14634,17152,71860,110082,207686,244653,432611	Gli3,Mak,Cfap52,Dnah5,Cfap69,Hydin,Dnai2	7/231
2_Member	GO Cellular Components	GO:0097729	9+2 motile cilium	-1.97405	0	71860,74446,110082,207686,237465,381107,432611	Cfap52,Slc9b1,Dnah5,Cfap69,Ccdc38,Tmem232,Dnai2	7/237
2_Member	GO Biological Processes	GO:0120031	plasma membrane bounded cell projection assembly	-1.85289	0	17152,75050,76166,78801,110082,207686,237465,244653,432611,668310	Mak,Kif27,Cplane2,Ak7,Dnah5,Cfap69,Ccdc38,Hydin,Dnai2,Cc2d2b	10/438
2_Member	GO Biological Processes	GO:0030031	cell projection assembly	-1.77299	0	17152,75050,76166,78801,110082,207686,237465,244653,432611,668310	Mak,Kif27,Cplane2,Ak7,Dnah5,Cfap69,Ccdc38,Hydin,Dnai2,Cc2d2b	10/451
3_Summary	GO Molecular Functions	GO:0005509	calcium ion binding	-5.16821	-1.9443	12563,13505,14119,18484,18606,20129,20739,50908,66695,70894,72293,77627,93960,170788,192188,216616,229574,232889,665700,100534287	Cdh6,Dsc1,Fbn2,Pam,Enpp2,Rptn,Spta1,C1s1,Aspn,Efcab3,Nkd2,Efcab6,Nkd1,Crb1,Stab2,Efemp1,Flg2,Pla2g4c,Hmcn2,Dchs2	20/-
3_Member	GO Molecular Functions	GO:0005509	calcium ion binding	-5.16821	-1.9443	12563,13505,14119,18484,18606,20129,20739,50908,66695,70894,72293,77627,93960,170788,192188,216616,229574,232889,665700,100534287	Cdh6,Dsc1,Fbn2,Pam,Enpp2,Rptn,Spta1,C1s1,Aspn,Efcab3,Nkd2,Efcab6,Nkd1,Crb1,Stab2,Efemp1,Flg2,Pla2g4c,Hmcn2,Dchs2	20/630
4_Summary	GO Biological Processes	GO:0030001	metal ion transport	-4.09049	-1.0707	11936,12292,12389,12870,14062,16526,16532,20495,23925,64177,74446,98741,192113,215929,226025,240332,240595,269356,239931,331063	Fxyd2,Cacna1s,Cav1,Cp,F2r,Kcnk2,Kcnu1,Slc12a1,Kel,Trpv6,Slc9b1,Kcnb2,Atp12a,Mfsd4b1,Trpm3,Slc6a7,Kcnv2,Slc4a11,Cldn17,Gsdmc2	20/-
4_Member	GO Biological Processes	GO:0030001	metal ion transport	-4.09049	-1.0707	11936,12292,12389,12870,14062,16526,16532,20495,23925,64177,74446,98741,192113,215929,226025,240332,240595,269356	Fxyd2,Cacna1s,Cav1,Cp,F2r,Kcnk2,Kcnu1,Slc12a1,Kel,Trpv6,Slc9b1,Kcnb2,Atp12a,Mfsd4b1,Trpm3,Slc6a7,Kcnv2,Slc4a11	18/632
4_Member	GO Biological Processes	GO:0098655	monoatomic cation transmembrane transport	-3.58764	-0.746901	11936,12292,14062,16526,16532,20495,23925,64177,74446,98741,192113,226025,240332,240595,269356	Fxyd2,Cacna1s,F2r,Kcnk2,Kcnu1,Slc12a1,Kel,Trpv6,Slc9b1,Kcnb2,Atp12a,Trpm3,Slc6a7,Kcnv2,Slc4a11	15/516
4_Member	GO Biological Processes	GO:0098662	inorganic cation transmembrane transport	-3.5787	-0.746901	11936,12292,14062,16526,16532,20495,23925,64177,74446,98741,192113,226025,240332,240595,269356	Fxyd2,Cacna1s,F2r,Kcnk2,Kcnu1,Slc12a1,Kel,Trpv6,Slc9b1,Kcnb2,Atp12a,Trpm3,Slc6a7,Kcnv2,Slc4a11	15/517
4_Member	GO Biological Processes	GO:0006812	monoatomic cation transport	-3.4408	-0.674269	11936,12292,12389,12870,14062,16526,16532,20495,23925,64177,74446,98741,192113,215929,226025,240332,240595,269356	Fxyd2,Cacna1s,Cav1,Cp,F2r,Kcnk2,Kcnu1,Slc12a1,Kel,Trpv6,Slc9b1,Kcnb2,Atp12a,Mfsd4b1,Trpm3,Slc6a7,Kcnv2,Slc4a11	18/714
4_Member	GO Biological Processes	GO:0006813	potassium ion transport	-3.40932	-0.662534	11936,16526,16532,20495,23925,98741,192113,240595	Fxyd2,Kcnk2,Kcnu1,Slc12a1,Kel,Kcnb2,Atp12a,Kcnv2	8/173
4_Member	GO Biological Processes	GO:0071805	potassium ion transmembrane transport	-3.08691	-0.500205	16526,16532,20495,23925,98741,192113,240595	Kcnk2,Kcnu1,Slc12a1,Kel,Kcnb2,Atp12a,Kcnv2	7/149
4_Member	GO Biological Processes	GO:0098660	inorganic ion transmembrane transport	-3.05437	-0.486879	11936,12292,14062,16526,16532,20495,23925,64177,74446,98741,192113,226025,240332,240595,269356	Fxyd2,Cacna1s,F2r,Kcnk2,Kcnu1,Slc12a1,Kel,Trpv6,Slc9b1,Kcnb2,Atp12a,Trpm3,Slc6a7,Kcnv2,Slc4a11	15/581
4_Member	GO Biological Processes	GO:0034220	monoatomic ion transmembrane transport	-2.9569	-0.420216	11936,12292,14062,16526,16532,20495,23925,64177,74446,98741,192113,226025,239931,240332,240595,269356	Fxyd2,Cacna1s,F2r,Kcnk2,Kcnu1,Slc12a1,Kel,Trpv6,Slc9b1,Kcnb2,Atp12a,Trpm3,Cldn17,Slc6a7,Kcnv2,Slc4a11	16/657
4_Member	GO Molecular Functions	GO:0046873	metal ion transmembrane transporter activity	-2.31511	-0.0764785	12292,16526,16532,20495,64177,98741,192113,226025,240332,240595,269356	Cacna1s,Kcnk2,Kcnu1,Slc12a1,Trpv6,Kcnb2,Atp12a,Trpm3,Slc6a7,Kcnv2,Slc4a11	11/434
4_Member	GO Molecular Functions	GO:0015079	potassium ion transmembrane transporter activity	-2.23423	-0.0301308	16526,16532,20495,98741,192113,240595	Kcnk2,Kcnu1,Slc12a1,Kcnb2,Atp12a,Kcnv2	6/160
4_Member	GO Molecular Functions	GO:0005261	monoatomic cation channel activity	-1.78243	0	12292,16526,16532,64177,98741,226025,240595,269356	Cacna1s,Kcnk2,Kcnu1,Trpv6,Kcnb2,Trpm3,Kcnv2,Slc4a11	8/320
4_Member	GO Biological Processes	GO:0098659	inorganic cation import across plasma membrane	-1.75545	0	12292,20495,64177,192113	Cacna1s,Slc12a1,Trpv6,Atp12a	4/98
4_Member	GO Biological Processes	GO:0099587	inorganic ion import across plasma membrane	-1.75545	0	12292,20495,64177,192113	Cacna1s,Slc12a1,Trpv6,Atp12a	4/98
4_Member	GO Molecular Functions	GO:1901702	salt transmembrane transporter activity	-1.75167	0	12292,16526,16532,20495,64177,98741,192113,226025,239931,240332,240595,269356	Cacna1s,Kcnk2,Kcnu1,Slc12a1,Trpv6,Kcnb2,Atp12a,Trpm3,Cldn17,Slc6a7,Kcnv2,Slc4a11	12/592
4_Member	GO Molecular Functions	GO:0022890	inorganic cation transmembrane transporter activity	-1.67928	0	12292,16526,16532,20495,64177,98741,192113,226025,240332,240595,269356	Cacna1s,Kcnk2,Kcnu1,Slc12a1,Trpv6,Kcnb2,Atp12a,Trpm3,Slc6a7,Kcnv2,Slc4a11	11/536
4_Member	GO Biological Processes	GO:0098739	import across plasma membrane	-1.63906	0	12292,20495,64177,192113,240332	Cacna1s,Slc12a1,Trpv6,Atp12a,Slc6a7	5/159
4_Member	GO Molecular Functions	GO:0015267	channel activity	-1.50273	0	12292,16526,16532,64177,98741,226025,239931,240595,269356,331063	Cacna1s,Kcnk2,Kcnu1,Trpv6,Kcnb2,Trpm3,Cldn17,Kcnv2,Slc4a11,Gsdmc2	10/500
4_Member	GO Molecular Functions	GO:0022803	passive transmembrane transporter activity	-1.50273	0	12292,16526,16532,64177,98741,226025,239931,240595,269356,331063	Cacna1s,Kcnk2,Kcnu1,Trpv6,Kcnb2,Trpm3,Cldn17,Kcnv2,Slc4a11,Gsdmc2	10/500
4_Member	GO Molecular Functions	GO:0008324	monoatomic cation transmembrane transporter activity	-1.491	0	12292,16526,16532,20495,64177,98741,192113,226025,240332,240595,269356	Cacna1s,Kcnk2,Kcnu1,Slc12a1,Trpv6,Kcnb2,Atp12a,Trpm3,Slc6a7,Kcnv2,Slc4a11	11/574
4_Member	GO Molecular Functions	GO:0005216	monoatomic ion channel activity	-1.48133	0	12292,16526,16532,64177,98741,226025,239931,240595,269356	Cacna1s,Kcnk2,Kcnu1,Trpv6,Kcnb2,Trpm3,Cldn17,Kcnv2,Slc4a11	9/434
4_Member	GO Molecular Functions	GO:0015318	inorganic molecular entity transmembrane transporter activity	-1.45229	0	12292,16526,16532,20495,64177,98741,192113,226025,239931,240332,240595,269356	Cacna1s,Kcnk2,Kcnu1,Slc12a1,Trpv6,Kcnb2,Atp12a,Trpm3,Cldn17,Slc6a7,Kcnv2,Slc4a11	12/656
4_Member	GO Molecular Functions	GO:0005267	potassium channel activity	-1.44977	0	16526,16532,98741,240595	Kcnk2,Kcnu1,Kcnb2,Kcnv2	4/122
5_Summary	GO Biological Processes	GO:0007009	plasma membrane organization	-3.08538	-0.512335	12389,12831,20324,20739,140792,170788,225908	Cav1,Col5a1,Cavin2,Spta1,Colec12,Crb1,Myrf	7/-
5_Member	GO Biological Processes	GO:0007009	plasma membrane organization	-3.08538	-0.512335	12389,12831,20324,20739,140792,170788,225908	Cav1,Col5a1,Cavin2,Spta1,Colec12,Crb1,Myrf	7/149
